# Supplementary material for: Caregivers’ Health Literacy and Gaps in Children’s Medicaid Enrollment: Findings from the Carolina Oral Health Literacy Study
Source: PLoS One. 2014 Oct 10;9(10):e110178. doi: 10.1371/journal.pone.0110178 (PMC4193870; doi:10.1371/journal.pone.0110178)
Supplement: Dataset S1 — Tab-delimited dataset containing all original and derived variables described and used for this study’s analyses, including a data dictionary as a separate spreadsheet. (ZIP) [file pone.0110178.s001.zip]

Archive with 1 entries (1 files):
- Lee_PlosOne140331.xls
