# Supplementary material for: Caregivers’ Health Literacy and Gaps in Children’s Medicaid Enrollment: Findings from the Carolina Oral Health Literacy Study
Source: PLoS One. 2014 Oct 10;9(10):e110178. doi: 10.1371/journal.pone.0110178 (PMC4193870; doi:10.1371/journal.pone.0110178)
Supplement: Dataset S1 — Tab-delimited dataset containing all original and derived variables described and used for this study’s analyses, including a data dictionary as a separate spreadsheet. (ZIP) [file pone.0110178.s001.zip › Lee_PlosOne140331.xls]

## Sheet: Data
total_enroll	total_interruptions	total_ac_enroll	total_ac_interruptions	total_ac_not_enroll	race	age	sex	cagey	educ4	kids4	marital3	nvs	nvscat	nvshirisk	epcta	acintbin	ghEVG_FP	ageq3	educ2
33	0	24	0	0	white	29.2621	female	0	Some College	2	Single	0	high risk	1	1	0	Excellent/V.Good/Good	3	0
28	0	27	0	0	AA	21.7851	female	0	HS or GED	2	Single	1	high risk	1	1	0	Excellent/V.Good/Good	1	0
35	0	28	0	0	AA	40.4791	female	0	HS or GED	2	Single	1	high risk	1	1	0	Excellent/V.Good/Good	3	0
48	0	23	0	0	AA	24.178	female	2	<HS	1	Single	1	high risk	1	1	0	Excellent/V.Good/Good	2	1
26	0	23	0	0	white	25.9192	female	0	Some College	1	Single	0	high risk	1	1	0	Excellent/V.Good/Good	2	0
20	0	20	0	0	AI	36.2245	female	0	HS or GED	3	Single	0	high risk	1	1	0	Excellent/V.Good/Good	3	0
44	0	20	0	0	AI	22.2149	female	2	HS or GED	1	Single	0	high risk	1	1	0	Excellent/V.Good/Good	1	0
67	0	27	0	0	AA	52.1561	female	3	<HS	2	Single	0	high risk	1	1	0	Excellent/V.Good/Good	3	1
36	0	29	0	0	AA	23.1321	female	0	HS or GED	2	Single	0	high risk	1	1	0	Excellent/V.Good/Good	2	0
20	0	20	0	0	AI	19.3128	female	0	<HS	1	Single	1	high risk	1	1	0	Excellent/V.Good/Good	1	1
40	0	21	0	0	AI	23.5072	female	1	HS or GED	2	Single	1	high risk	1	1	0	Excellent/V.Good/Good	2	0
28	0	28	0	0	AA	33.1828	female	0	HS or GED	3	Single	0	high risk	1	1	0	Excellent/V.Good/Good	3	0
30	0	27	0	0	AA	42.5791	female	0	HS or GED	4	Married	1	high risk	1	1	0	Excellent/V.Good/Good	3	0
48	0	27	0	0	AA	24.4682	female	1	HS or GED	1	Single	1	high risk	1	1	0	Excellent/V.Good/Good	2	0
48	0	27	0	0	AA	25.9165	female	1	HS or GED	2	Single	1	high risk	1	1	0	Excellent/V.Good/Good	2	0
34	0	20	0	0	AA	18.4038	female	1	<HS	1	Single	0	high risk	1	1	0	Excellent/V.Good/Good	1	1
48	0	24	0	0	white	31.7919	female	2	HS or GED	2	Single	1	high risk	1	1	0	Excellent/V.Good/Good	3	0
32	0	20	0	0	AI	18.2368	female	1	<HS	1	Single	1	high risk	1	1	0	Excellent/V.Good/Good	1	1
30	1	25	0	0	white	35.3867	male	0	HS or GED	3	Single	1	high risk	1	1	0	Excellent/V.Good/Good	3	0
28	0	23	0	0	AA	20.3422	female	0	<HS	2	Single	1	high risk	1	1	0	Excellent/V.Good/Good	1	1
42	0	21	0	0	AA	21.0322	female	1	<HS	2	Single	0	high risk	1	1	0	Excellent/V.Good/Good	1	1
63	0	27	0	0	AA	65.5825	female	2	>College	3	Divorced/separated/Other	0	high risk	1	1	0	Excellent/V.Good/Good	3	0
34	0	22	0	0	AI	20.3368	female	1	HS or GED	1	Single	0	high risk	1	1	0	Excellent/V.Good/Good	1	0
40	0	29	0	0	white	22.8419	female	0	<HS	1	Single	1	high risk	1	1	0	Excellent/V.Good/Good	1	1
20	0	20	0	0	AI	18.078	female	0	<HS	1	Single	1	high risk	1	1	0	Excellent/V.Good/Good	1	1
27	0	27	0	0	AA	29.3744	female	0	<HS	2	Single	1	high risk	1	1	0	Excellent/V.Good/Good	3	1
36	0	25	0	0	AI	24.9884	female	0	<HS	2	Single	0	high risk	1	1	0	Excellent/V.Good/Good	2	1
43	0	28	0	0	AA	31.7755	female	1	HS or GED	1	Single	0	high risk	1	1	0	Excellent/V.Good/Good	3	0
27	0	25	0	0	AI	22.3792	female	0	<HS	1	Single	0	high risk	1	1	0	Excellent/V.Good/Good	1	1
30	0	30	0	0	AA	26.1958	female	0	Some College	1	Single	1	high risk	1	1	0	Excellent/V.Good/Good	2	0
51	0	19	0	0	AI	22.7023	female	2	HS or GED	1	Single	1	high risk	1	1	0	Excellent/V.Good/Good	1	0
29	0	29	0	0	AA	29.5989	female	0	HS or GED	3	Single	0	high risk	1	1	0	Excellent/V.Good/Good	3	0
47	2	19	0	0	AA	28.501	female	2	HS or GED	3	Married	0	high risk	1	1	0	Excellent/V.Good/Good	3	0
41	0	29	0	0	white	24.3669	female	1	<HS	3	Single	1	high risk	1	1	0	Fair/Poor	2	1
84	0	28	0	0	AA	25.0486	female	4	Some College	2	Single	1	high risk	1	1	0	Excellent/V.Good/Good	2	0
22	0	21	0	0	AA	38.0753	female	0	Some College	2	Single	0	high risk	1	1	0	Excellent/V.Good/Good	3	0
58	0	27	0	0	AA	26.6037	female	2	HS or GED	2	Single	1	high risk	1	1	0	Excellent/V.Good/Good	2	0
25	0	19	0	0	AI	18.9952	female	0	HS or GED	1	Single	1	high risk	1	1	0	Excellent/V.Good/Good	1	0
26	0	20	0	0	AA	27.9671	female	0	HS or GED	1	Single	1	high risk	1	1	0	Excellent/V.Good/Good	2	0
44	2	21	0	0	AA	25.2485	female	3	<HS	3	Single	1	high risk	1	1	0	Excellent/V.Good/Good	2	1
35	0	22	0	0	AI	19.8439	female	1	Some College	1	Single	0	high risk	1	1	0	Fair/Poor	1	0
42	0	22	0	0	AI	22.4504	female	1	HS or GED	2	Single	1	high risk	1	1	0	Excellent/V.Good/Good	1	0
30	0	24	0	0	white	28.6982	female	0	<HS	1	Single	0	high risk	1	1	0	Fair/Poor	3	1
38	1	20	0	0	AI	29.4374	female	2	<HS	3	Divorced/separated/Other	1	high risk	1	1	0	Excellent/V.Good/Good	3	1
56	0	18	0	0	AA	39.4935	female	3	HS or GED	3	Single	1	high risk	1	1	0	Excellent/V.Good/Good	3	0
56	0	29	0	0	AA	29.0623	female	2	<HS	3	Single	0	high risk	1	1	0	Excellent/V.Good/Good	3	1
30	0	27	0	0	white	24.8597	female	0	HS or GED	1	Married	0	high risk	1	1	0	Excellent/V.Good/Good	2	0
47	0	22	0	0	AI	19.4743	female	2	<HS	2	Single	0	high risk	1	1	0	Excellent/V.Good/Good	1	1
21	0	19	0	0		34.3737	female	0	>College	1	Married	0	high risk	1	1	0	Excellent/V.Good/Good	3	0
31	0	28	0	0	AA	28.8104	female	0	HS or GED	2	Single	1	high risk	1	1	0	Fair/Poor	3	0
25	1	8	0	20	white	27.2416	female	2	<HS	4	Single	1	high risk	1	0.285714	0	Excellent/V.Good/Good	2	1
55	2	19	0	0	AA	20.5366	female	3	HS or GED	3	Single	0	high risk	1	1	0	Excellent/V.Good/Good	1	0
74	0	26	0	0	AA	30.2533	female	3	<HS	4	Single	1	high risk	1	1	0	Fair/Poor	3	1
21	0	20	0	0	AA	33.8371	female	0	HS or GED	2	Single	0	high risk	1	1	0	Fair/Poor	3	0
32	0	26	0	0	AA	34.6557	female	0	Some College	4	Divorced/separated/Other	0	high risk	1	1	0	Fair/Poor	3	0
34	0	22	0	0	AA	37.87	female	1	HS or GED	4	Divorced/separated/Other	0	high risk	1	1	0	Excellent/V.Good/Good	3	0
31	0	28	0	0	AA	30.3354	female	0	Some College	2	Single	1	high risk	1	1	0	Excellent/V.Good/Good	3	0
35	0	28	0	0	AA	21.7604	female	0	HS or GED	2	Single	0	high risk	1	1	0	Excellent/V.Good/Good	1	0
76	0	29	0	0	AI	57.1006	female	3	Some College	4	Married	1	high risk	1	1	0	Excellent/V.Good/Good	3	0
26	0	25	0	0	AA	18.412	female	0	HS or GED	1	Single	0	high risk	1	1	0	Excellent/V.Good/Good	1	0
34	0	29	0	0	AI	28.2382	female	0	<HS	2	Single	0	high risk	1	1	0	Fair/Poor	2	1
20	0	18	0	0	white	27.6413	female	0	Some College	2	Married	0	high risk	1	1	0	Excellent/V.Good/Good	2	0
48	0	28	0	0	AA	26.5681	female	2	Some College	1	Married	1	high risk	1	1	0	Excellent/V.Good/Good	2	0
55	0	22	0	0	AA	46.6475	female	2	HS or GED	1	Divorced/separated/Other	1	high risk	1	1	0	Excellent/V.Good/Good	3	0
43	0	20	0	0	AI	28.1697	female	1	HS or GED		Single	1	high risk	1	1	0	Excellent/V.Good/Good	2	0
66	0	18	0	0	AA	29.5989	female	3	HS or GED	2	Single	0	high risk	1	1	0	Excellent/V.Good/Good	3	0
54	0	27	0	0	AA	24.1013	female	2	HS or GED	2	Single	0	high risk	1	1	0	Excellent/V.Good/Good	2	0
30	0	24	0	0		19.9562	female	1	HS or GED	2	Married	1	high risk	1	1	0	Excellent/V.Good/Good	1	0
23	0	20	0	0	white	31.6496	female	0	<HS	3	Married	1	high risk	1	1	0	Excellent/V.Good/Good	3	1
45	0	28	0	0	AA	49.6263	female	1	Some College	3	Divorced/separated/Other	0	high risk	1	1	0	Excellent/V.Good/Good	3	0
27	0	21	0	0	AI	23.5619	female	0	<HS	1	Married	0	high risk	1	1	0	Excellent/V.Good/Good	2	1
65	0	27	0	0	AA	31.2745	female	3	>College	1	Single	1	high risk	1	1	0	Excellent/V.Good/Good	3	0
50	0	19	0	0	AA	36.6872	female	2	HS or GED	3	Single	1	high risk	1	1	0	Fair/Poor	3	0
64	0	27	0	0	white	29.0376	female	3	<HS	4	Divorced/separated/Other	1	high risk	1	1	0	Excellent/V.Good/Good	3	1
58	0	29	0	0	AA	33.0869	female	2	<HS	1	Single	0	high risk	1	1	0	Excellent/V.Good/Good	3	1
48	0	25	0	0	white	42.475	female	1	HS or GED	1	Married	0	high risk	1	1	0	Excellent/V.Good/Good	3	0
43	1	18	0	3	AI	23.3785	female	2	HS or GED	2	Married	0	high risk	1	0.857143	0	Excellent/V.Good/Good	2	0
28	0	27	0	0	AA	20.1342	female	0	<HS	2	Single	0	high risk	1	1	0	Excellent/V.Good/Good	1	1
21	0	20	0	0	AI	18.9706	female	0	<HS	1	Single	1	high risk	1	1	0	Excellent/V.Good/Good	1	1
64	0	28	0	0	white	23.1321	female	3	<HS	2	Single	1	high risk	1	1	0	Excellent/V.Good/Good	2	1
26	0	25	0	0	white	18.8392	female	0	HS or GED	1	Single	1	high risk	1	1	0	Excellent/V.Good/Good	1	0
28	0	20	0	0	AI	25.0787	female	0	<HS	1	Single	1	high risk	1	1	0	Excellent/V.Good/Good	2	1
28	0	25	0	0	AA	21.7769	female	0	HS or GED	1	Single	1	high risk	1	1	0	Excellent/V.Good/Good	1	0
57	0	21	0	0	AI	30.4969	female	3	<HS	3	Divorced/separated/Other	1	high risk	1	1	0	Excellent/V.Good/Good	3	1
20	0	20	0	0	AI	30.0972	female	0	HS or GED	4	Single	1	high risk	1	1	0	Excellent/V.Good/Good	3	0
26	0	20	0	0	white	32.3942	female	0	HS or GED	2	Single	1	high risk	1	1	0	Fair/Poor	3	0
23	0	21	0	0	AI	20.5257	female	0	HS or GED	1	Single	1	high risk	1	1	0	Excellent/V.Good/Good	1	0
30	0	27	0	0	white	18.9788	female	0	<HS	1	Single	1	high risk	1	1	0	Excellent/V.Good/Good	1	1
26	0	19	0	0	AI	22.6694	female	1	<HS	1	Married	1	high risk	1	1	0	Excellent/V.Good/Good	1	1
29	0	28	0	0	AA	20.3888	female	0	HS or GED	1	Single	1	high risk	1	1	0	Excellent/V.Good/Good	1	0
52	1	30	0	0		36.5859	male	1	>College	2	Married	1	high risk	1	1	0	Excellent/V.Good/Good	3	0
72	0	27	0	0	AA	36.7912	female	3	<HS	4	Single	0	high risk	1	1	0	Excellent/V.Good/Good	3	1
40	0	28	0	0	AA	41.1472	female	1	<HS	1	Single	1	high risk	1	1	0	Excellent/V.Good/Good	3	1
38	0	28	0	0	AA	47.2307	female	0	<HS	3	Single	0	high risk	1	1	0	Fair/Poor	3	1
48	0	26	0	0	AA	19.6632	female	1	<HS	2	Single	1	high risk	1	1	0	Excellent/V.Good/Good	1	1
59	0	28	0	0	AA	21.3333	female	2	Some College	1	Single	1	high risk	1	1	0	Excellent/V.Good/Good	1	0
59	0	20	0	0	AI	30.8583	female	3	<HS	4	Single	0	high risk	1	1	0	Excellent/V.Good/Good	3	1
28	0	22	0	0	white	19.7509	female	0	<HS	1	Married	1	high risk	1	1	0	Excellent/V.Good/Good	1	1
36	0	26	0	0	AA	22.1273	female	0	HS or GED	1	Single	0	high risk	1	1	0	Fair/Poor	1	0
49	0	25	0	0	AI	25.4702	female	2	HS or GED	2	Single	1	high risk	1	1	0	Excellent/V.Good/Good	2	0
58	0	18	0	0	white	24.3285	female	3	<HS	3	Married	1	high risk	1	1	0	Excellent/V.Good/Good	2	1
41	0	29	0	0	AA	27.7947	female	1	HS or GED	4	Single	1	high risk	1	1	0	Excellent/V.Good/Good	2	0
51	0	21	0	0	AI	24.0219	female	2	<HS	1	Single	1	high risk	1	1	0	Excellent/V.Good/Good	2	1
64	0	23	0	0	AI	22.694	female	3	<HS	3	Single	1	high risk	1	1	0	Excellent/V.Good/Good	1	1
65	0	29	0	0	white	27.7317	female	3	<HS	2	Married	0	high risk	1	1	0	Fair/Poor	2	1
27	0	22	0	0	AA	32.1287	female	0	Some College	2	Divorced/separated/Other	1	high risk	1	1	0	Excellent/V.Good/Good	3	0
37	0	20	0	0	AA	30.308	female	2	<HS	2	Single	1	high risk	1	1	0	Excellent/V.Good/Good	3	1
26	0	19	0	0	AI	18.8446	female	0	HS or GED	1	Single	0	high risk	1	1	0	Excellent/V.Good/Good	1	0
53	0	19	0	0	AI	31.5017	female	2	<HS	4	Divorced/separated/Other	0	high risk	1	1	0	Excellent/V.Good/Good	3	1
53	0	23	0	0	white	24.5092	female	2	<HS	1	Single	1	high risk	1	1	0	Excellent/V.Good/Good	2	1
63	0	19	0	0	AI	24.553	female	3	<HS	2	Single	1	high risk	1	1	0	Excellent/V.Good/Good	2	1
56	0	25	0	0	AA	26.1985	female	2	HS or GED	1	Married	1	high risk	1	1	0	Excellent/V.Good/Good	2	0
46	0	20	0	0	AI	18.7077	female	2	HS or GED	1	Divorced/separated/Other	0	high risk	1	1	0	Excellent/V.Good/Good	1	0
29	0	23	0	0	white	28.3422	female	0	HS or GED	2	Divorced/separated/Other	1	high risk	1	1	0	Excellent/V.Good/Good	2	0
21	0	20	0	0	AA	19.8877	female	0	<HS	1	Single	1	high risk	1	1	0	Excellent/V.Good/Good	1	1
35	0	22	0	0	AI	21.9904	female	1	HS or GED	1	Single	1	high risk	1	1	0	Excellent/V.Good/Good	1	0
28	0	28	0	0	AA	41.5989	female	0	HS or GED	3	Single	1	high risk	1	1	0	Excellent/V.Good/Good	3	0
53	0	27	0	0	AA	25.8645	female	2	<HS	4	Single	1	high risk	1	1	0	Excellent/V.Good/Good	2	1
38	0	23	0	0	AI	43.8303	female	1	HS or GED	2	Married	1	high risk	1	1	0	Excellent/V.Good/Good	3	0
35	0	23	0	0	AA	33.5086	female	1	<HS	2	Single	0	high risk	1	1	0	Excellent/V.Good/Good	3	1
65	1	28	0	0	AA	32.2765	female	3	HS or GED	4	Married	0	high risk	1	1	0	Excellent/V.Good/Good	3	0
47	0	29	0	0	white	29.692	male	1	<HS	1	Married	1	high risk	1	1	0	Excellent/V.Good/Good	3	1
30	0	25	0	0	AA	24.0301	female	0	Some College	3	Single	1	high risk	1	1	0	Excellent/V.Good/Good	2	0
53	0	19	0	0	AA	32.0383	female	2	HS or GED	4	Single	1	high risk	1	1	0	Excellent/V.Good/Good	3	0
75	0	18	0	0	white	30.7351	female	4	Some College	2	Single	1	high risk	1	1	0	Fair/Poor	3	0
49	0	25	0	0	AA	25.7796	female	1	Some College	3	Single	0	high risk	1	1	0	Excellent/V.Good/Good	2	0
74	0	24	0	0	white	40.4435	female	4	<HS	1	Married	1	high risk	1	1	0	Excellent/V.Good/Good	3	1
20	0	20	0	0	white	25.796	female	3	<HS	4	Divorced/separated/Other	1	high risk	1	1	0	Excellent/V.Good/Good	2	1
63	0	20	0	0	AA	19.9945	female	3	<HS	2	Single	0	high risk	1	1	0	Excellent/V.Good/Good	1	1
41	0	30	0	0	AA	18.6667	female	0	<HS	1	Single	0	high risk	1	1	0	Excellent/V.Good/Good	1	1
52	0	26	0	0	AA	26.2094	female	2	Some College	4	Single	0	high risk	1	1	0	Excellent/V.Good/Good	2	0
36	0	27	0	0	AA	25.9411	female	2	Some College	4	Single	1	high risk	1	1	0	Excellent/V.Good/Good	2	0
62	1	27	0	0	white	19.4196	female	3	<HS	2	Married	1	high risk	1	1	0	Excellent/V.Good/Good	1	1
59	2	19	0	0	white	32.6407	female	4	Some College	2	Single	0	high risk	1	1	0	Excellent/V.Good/Good	3	0
47	0	23	0	0	AA	21.0732	female	2	<HS	3	Single	0	high risk	1	1	0	Excellent/V.Good/Good	1	1
30	0	29	0	0	AA	35.4278	male	0	HS or GED	2	Single	0	high risk	1	1	0	Excellent/V.Good/Good	3	0
64	0	20	0	0	AI	27.7153	female	3	HS or GED	3	Single	1	high risk	1	1	0	Excellent/V.Good/Good	2	0
15	1	14	1	6	AI	20.7118	female	0	HS or GED	1	Single	0	high risk	1	0.7	1	Excellent/V.Good/Good	1	0
46	1	23	1	3	AA	25.8946	male	1	<HS	4	Single	1	high risk	1	0.884615	1	Fair/Poor	2	1
40	2	15	1	3	AA	30.7214	female	2	HS or GED	4	Single	0	high risk	1	0.833333	1	Excellent/V.Good/Good	3	0
12	1	8	1	14	AI	19.1458	female	0	<HS	2	Single	1	high risk	1	0.363636	1	Excellent/V.Good/Good	1	1
70	2	18	1	1	AI	24.1561	female	4	HS or GED	3	Single	1	high risk	1	0.947368	1	Excellent/V.Good/Good	2	0
62	1	22	1	1	white	19.5264	female	3	<HS	1	Divorced/separated/Other	1	high risk	1	0.956522	1	Excellent/V.Good/Good	1	1
49	1	25	1	3	white	29.5661	female	2	<HS	4	Single	1	high risk	1	0.892857	1	Excellent/V.Good/Good	3	1
44	2	24	1	1	white	21.5222	female	1	<HS	1	Single	1	high risk	1	0.96	1	Excellent/V.Good/Good	1	1
55	1	28	1	1	AA	40.1862	female	2	HS or GED	1	Single	0	high risk	1	0.965517	1	Excellent/V.Good/Good	3	0
35	1	27	1	2	AA	18.8802	female	0	<HS	1	Single	1	high risk	1	0.931035	1	Excellent/V.Good/Good	1	1
41	2	19	1	1	AI	46.6201	female	1	<HS	4	Married	1	high risk	1	0.95	1	Fair/Poor	3	1
29	1	20	1	1	AI	21.5195	female	0	Some College	1	Single	0	high risk	1	0.952381	1	Fair/Poor	1	0
25	1	19	1	3	AI	18.9268	female	0	<HS	1	Married	0	high risk	1	0.863636	1	Excellent/V.Good/Good	1	1
33	3	12	1	14	white	30.1656	female	3	<HS	3	Single	1	high risk	1	0.461538	1	Fair/Poor	3	1
37	1	25	1	3	AA	33.1937	female	1	HS or GED	1	Single	0	high risk	1	0.892857	1	Excellent/V.Good/Good	3	0
13	1	9	1	14	white	22.3682	female	0	HS or GED	3	Married	1	high risk	1	0.391304	1	Excellent/V.Good/Good	1	0
57	2	26	1	2	AA	34.3272	female	2	<HS	4	Divorced/separated/Other	1	high risk	1	0.928571	1	Excellent/V.Good/Good	3	1
12	1	8	1	12	white	22.5298	female	3	<HS	1	Single	1	high risk	1	0.4	1	Excellent/V.Good/Good	1	1
35	1	19	1	1	AI	35.2197	female	1	HS or GED	4	Single	0	high risk	1	0.95	1	Excellent/V.Good/Good	3	0
24	1	23	1	3	AA	20.8186	female	0	HS or GED	1	Single	0	high risk	1	0.884615	1	Excellent/V.Good/Good	1	0
25	1	17	1	8	white	36.6379	male	0	HS or GED	2	Married	0	high risk	1	0.68	1	Excellent/V.Good/Good	3	0
36	1	23	1	4	AA	27.1841	female	1	HS or GED	3	Single	0	high risk	1	0.851852	1	Excellent/V.Good/Good	2	0
29	1	29	1	1		34.2724	female	2	Some College	4	Married	1	high risk	1	0.966667	1	Excellent/V.Good/Good	3	0
62	3	29	1	1	white	21.0595	female	2	<HS	2	Single	0	high risk	1	0.966667	1	Fair/Poor	1	1
25	2	19	2	8	AA	37.9055	female	0	<HS	4	Single	0	high risk	1	0.703704	1	Excellent/V.Good/Good	3	1
26	1	17	1	7		20.2272	female	0	HS or GED	1	Single	0	high risk	1	0.708333	1	Fair/Poor	1	0
47	2	18	1	2	AA	29.0513	female	2	Some College	1	Single	0	high risk	1	0.9	1	Excellent/V.Good/Good	3	0
19	1	12	1	14	AA	21.2129	female	0	HS or GED	1	Single	0	high risk	1	0.461538	1	Fair/Poor	1	0
23	1	22	1	4	AA	21.8398	female	0	<HS	2	Single	1	high risk	1	0.846154	1	Excellent/V.Good/Good	1	1
60	1	22	1	1	AI	38.5708	female	3	HS or GED	2	Married	1	high risk	1	0.956522	1	Fair/Poor	3	0
46	1	19	1	3	AA	19.9726	female	2	<HS	1	Single	1	high risk	1	0.863636	1	Excellent/V.Good/Good	1	1
25	2	12	1	11	white	36.7775	female	1	<HS	3	Single	1	high risk	1	0.521739	1	Excellent/V.Good/Good	3	1
38	1	15	1	10	white	36.1643	male	1	<HS	1	Married	1	high risk	1	0.6	1	Excellent/V.Good/Good	3	1
12	1	6	1	15		30.13	female	3	<HS	3	Divorced/separated/Other	1	high risk	1	0.285714	1	Excellent/V.Good/Good	3	1
46	1	15	1	7	white	30.3463	female	2	Some College	2	Single	0	high risk	1	0.681818	1	Excellent/V.Good/Good	3	0
36	1	27	1	1	AA	34.8419	female	1	HS or GED	3	Single	1	high risk	1	0.964286	1	Excellent/V.Good/Good	3	0
13	1	4	1	17	AA	28.0712	male	0	Some College	1	Married	1	high risk	1	0.190476	1	Fair/Poor	2	0
58	4	18	2	5	AI	28.0739	female	3	<HS	4	Single	1	high risk	1	0.782609	1	Excellent/V.Good/Good	2	1
16	1	15	1	9		22.5818	female	0	HS or GED	2	Single	1	high risk	1	0.625	1	Excellent/V.Good/Good	1	0
22	1	22	1	1	AI	19.4935	female	0	Some College	1	Single	0	high risk	1	0.956522	1	Excellent/V.Good/Good	1	0
16	1	12	1	9	AA	20.6899	female	0	<HS	1	Single	0	high risk	1	0.571429	1	Excellent/V.Good/Good	1	1
33	1	25	1	1	white	20.2245	female	0	<HS	1	Single	0	high risk	1	0.961538	1	Excellent/V.Good/Good	1	1
26	2	26	2	4	white	26.976	female	1	HS or GED	2	Single	0	high risk	1	0.866667	1	Excellent/V.Good/Good	2	0
21	1	19	1	1	white	18.5216	female	0	<HS	1	Single	0	high risk	1	0.95	1	Excellent/V.Good/Good	1	1
25	1	25	1	4	AA	28.7858	female	0	Some College	4	Divorced/separated/Other	1	high risk	1	0.862069	1	Excellent/V.Good/Good	3	0
13	1	10	1	16	AA	63.8823	female	0	HS or GED	2	Married	1	high risk	1	0.384615	1	Excellent/V.Good/Good	3	0
44	1	27	1	2	AA	27.9452	female	1	HS or GED	3	Single	1	high risk	1	0.931035	1	Excellent/V.Good/Good	2	0
27	1	8	1	10	white	21.5825	female	1	HS or GED	2	Single	0	high risk	1	0.444444	1	Excellent/V.Good/Good	1	0
30	1	25	1	2	AA	23.5921	female	0	<HS	3	Single	0	high risk	1	0.925926	1	Excellent/V.Good/Good	2	1
33	2	8	2	19	AA	21.5825	male	2	HS or GED	2	Single	0	high risk	1	0.296296	1	Excellent/V.Good/Good	1	0
48	1	17	1	1	white	27.3949	female	2	<HS	2	Single	1	high risk	1	0.944444	1	Fair/Poor	2	1
64	2	24	1	2	AA	20.1369	female	3	<HS	2	Single	1	high risk	1	0.923077	1	Excellent/V.Good/Good	1	1
32	1	23	1	1	AA	21.9384	female	0	HS or GED	1	Single	0	high risk	1	0.958333	1	Excellent/V.Good/Good	1	0
37	3	25	3	5	AA	37.9384	female	1	<HS	2	Single	1	high risk	1	0.833333	1	Fair/Poor	3	1
13	1	13	1	8	AA	20.5914	female	0	HS or GED	1	Single	0	high risk	1	0.619048	1	Excellent/V.Good/Good	1	0
61	2	17	2	10	AA	21.6208	female	3	HS or GED	2	Single	0	high risk	1	0.62963	1	Excellent/V.Good/Good	1	0
13	1	11	1	8	AI	19.2663	female	0	<HS	1	Single	1	high risk	1	0.578947	1	Excellent/V.Good/Good	1	1
22	1	21	1	4	AI	20.0301	female	0	<HS	1	Single	0	high risk	1	0.84	1	Fair/Poor	1	1
28	3	25	3	4	AA	22.2861	female	0	<HS	2	Single	1	high risk	1	0.862069	1	Excellent/V.Good/Good	1	1
40	1	22	1	1	AI	26.0233	female	1	<HS	3	Single	1	high risk	1	0.956522	1	Excellent/V.Good/Good	2	1
37	2	24	1	1	white	22.2423	female	1	<HS	4	Married	0	high risk	1	0.96	1	Excellent/V.Good/Good	1	1
50	1	19	1	3	AI	26.319	female	2	Some College	2	Single	1	high risk	1	0.863636	1	Excellent/V.Good/Good	2	0
20	0	20	0	0	AA	25.0732	female	0	Some College	1	Single	2	moderate risk	0	1	0	Excellent/V.Good/Good	2	0
50	0	28	0	0	white	29.8179	female	1	<HS	4	Married	2	moderate risk	0	1	0	Excellent/V.Good/Good	3	1
25	0	23	0	0	AI	24.104	female	0	<HS	2	Single	2	moderate risk	0	1	0	Excellent/V.Good/Good	2	1
28	0	21	0	0	white	21.6674	female	0	HS or GED	1	Married	3	moderate risk	0	1	0	Excellent/V.Good/Good	1	0
35	0	29	0	0	AA	24.6379	female	0	HS or GED	2	Single	2	moderate risk	0	1	0	Fair/Poor	2	0
49	0	18	0	0	AA	29.3333	female	3	HS or GED	2	Single	3	moderate risk	0	1	0	Excellent/V.Good/Good	3	0
31	0	21	0	0	white	31.6687	female	0	<HS	4	Married	3	moderate risk	0	1	0	Excellent/V.Good/Good	3	1
43	0	22	0	0	AA	23.7317	female	3	HS or GED	2	Married	2	moderate risk	0	1	0	Fair/Poor	2	0
30	0	24	0	0	white	23.3977	female	0	<HS	4	Single	3	moderate risk	0	1	0	Fair/Poor	2	1
38	0	20	0	0	AI	30.141	female	1	Some College	2	Divorced/separated/Other	3	moderate risk	0	1	0	Excellent/V.Good/Good	3	0
40	0	21	0	0	white	20.8241	female	1	HS or GED	1	Married	2	moderate risk	0	1	0	Excellent/V.Good/Good	1	0
30	0	30	0	0	AA	19.499	female	0	HS or GED	1	Single	2	moderate risk	0	1	0	Excellent/V.Good/Good	1	0
59	1	26	0	0	AA	28.7967	female	2	>College	2	Single	2	moderate risk	0	1	0	Excellent/V.Good/Good	3	0
35	0	29	0	0	white	32.6598	female	3	HS or GED	2	Married	3	moderate risk	0	1	0	Excellent/V.Good/Good	3	0
40	0	19	0	0	AA	40.7803	female	2	HS or GED	4	Single	3	moderate risk	0	1	0	Excellent/V.Good/Good	3	0
54	0	26	0	0	AA	22.308	female	2	<HS	2	Single	3	moderate risk	0	1	0	Excellent/V.Good/Good	1	1
44	0	21	0	0	white	21.9932	female	1	<HS	1	Single	2	moderate risk	0	1	0	Excellent/V.Good/Good	1	1
66	0	23	0	0	white	28.9966	female	3	HS or GED	3	Single	2	moderate risk	0	1	0	Excellent/V.Good/Good	3	0
42	0	18	0	0	white	20.9911	female	2	<HS	1	Married	2	moderate risk	0	1	0	Excellent/V.Good/Good	1	1
47	0	23	0	0	AA	39.5483	female	1	<HS	4	Single	2	moderate risk	0	1	0	Excellent/V.Good/Good	3	1
37	0	19	0	0	AI	26.8118	female	1	<HS	3	Single	2	moderate risk	0	1	0	Excellent/V.Good/Good	2	1
55	0	25	0	0	AA	25.6838	female	2	Some College	2	Single	2	moderate risk	0	1	0	Excellent/V.Good/Good	2	0
35	0	29	0	0	white	19.6359	female	0	HS or GED	1	Single	3	moderate risk	0	1	0	Excellent/V.Good/Good	1	0
49	1	21	0	0	AI	27.2717	female	4	HS or GED	2	Single	2	moderate risk	0	1	0	Excellent/V.Good/Good	2	0
37	1	24	0	3	AA	21.9959	female	1	HS or GED	1	Single	3	moderate risk	0	0.888889	0	Excellent/V.Good/Good	1	0
32	0	23	0	0	white	27.5592	female	0	<HS	2	Single	2	moderate risk	0	1	0	Excellent/V.Good/Good	2	1
28	0	28	0	0	AA	21.7467	female	0	Some College	1	Single	2	moderate risk	0	1	0	Excellent/V.Good/Good	1	0
32	0	30	0	0	AA	19.9973	female	0	<HS	2	Single	2	moderate risk	0	1	0	Excellent/V.Good/Good	1	1
47	0	24	0	0	white	19.5291	female	1	HS or GED	2	Single	2	moderate risk	0	1	0	Excellent/V.Good/Good	1	0
18	0	18	0	0	white	23.4415	female	2	HS or GED	1	Single	3	moderate risk	0	1	0	Excellent/V.Good/Good	2	0
26	0	19	0	0	AI	22.7871	female	0	HS or GED	1	Single	2	moderate risk	0	1	0	Excellent/V.Good/Good	1	0
41	1	26	0	1	AA	23.9014	female	1	Some College	2	Single	2	moderate risk	0	0.962963	0	Excellent/V.Good/Good	2	0
27	0	25	0	0	AI	42.4093	female	0	HS or GED	2	Single	3	moderate risk	0	1	0	Excellent/V.Good/Good	3	0
69	0	27	0	0	white	24.2218	female	3	<HS	3	Married	2	moderate risk	0	1	0	Excellent/V.Good/Good	2	1
26	0	25	0	0	white	21.7851	female	0	HS or GED	1	Married	2	moderate risk	0	1	0	Excellent/V.Good/Good	1	0
47	0	25	0	0	AA	23.6496	female	1	HS or GED	1	Single	2	moderate risk	0	1	0	Excellent/V.Good/Good	2	0
29	0	22	0	0	AI	35.8658	female	0	Some College	4	Divorced/separated/Other	2	moderate risk	0	1	0	Excellent/V.Good/Good	3	0
40	0	28	0	0	AA	25.5058	male	1	Some College	1	Single	2	moderate risk	0	1	0	Excellent/V.Good/Good	2	0
42	0	26	0	0	AA	44.627	female	1	HS or GED	3	Single	2	moderate risk	0	1	0	Excellent/V.Good/Good	3	0
65	0	21	0	0	AI	28.8953	female	3	<HS	4	Married	2	moderate risk	0	1	0	Excellent/V.Good/Good	3	1
56	1	19	0	0	AI	22.0068	female	3	HS or GED	2	Single	3	moderate risk	0	1	0	Excellent/V.Good/Good	1	0
36	1	25	0	0	AA	29.128	female	0	Some College	3	Divorced/separated/Other	2	moderate risk	0	1	0	Excellent/V.Good/Good	3	0
68	1	19	0	0	AI	28.1478	female	4	HS or GED	2	Married	2	moderate risk	0	1	0	Excellent/V.Good/Good	2	0
47	0	23	0	0	AI	21.1444	female	2	Some College	1	Single	2	moderate risk	0	1	0	Excellent/V.Good/Good	1	0
20	0	19	0	0	AI	18.2149	female	0	HS or GED	1	Single	2	moderate risk	0	1	0	Excellent/V.Good/Good	1	0
46	0	27	0	0	white	37.6893	female	1	Some College	2	Married	3	moderate risk	0	1	0	Excellent/V.Good/Good	3	0
72	0	29	0	0	white	27.8713	female	3	Some College	2	Married	2	moderate risk	0	1	0	Excellent/V.Good/Good	2	0
29	0	29	0	0	white	19.8987	female	0	HS or GED	1	Married	3	moderate risk	0	1	0	Excellent/V.Good/Good	1	0
43	0	23	0	0	white	30.6995	female	1	<HS	2	Single	3	moderate risk	0	1	0	Excellent/V.Good/Good	3	1
30	0	30	0	0	AA	19.2854	female	0	<HS	2	Single	2	moderate risk	0	1	0	Excellent/V.Good/Good	1	1
48	0	22	0	0	AI	28.9062	female	2	HS or GED	2	Married	2	moderate risk	0	1	0	Excellent/V.Good/Good	3	0
32	0	25	0	0	AI	21.2786	female	0	HS or GED	1	Single	2	moderate risk	0	1	0	Excellent/V.Good/Good	1	0
62	1	25	0	0	white	23.0527	female	3	HS or GED	3	Single	3	moderate risk	0	1	0	Excellent/V.Good/Good	2	0
29	0	26	0	0	AA	19.8768	female	0	HS or GED	1	Single	3	moderate risk	0	1	0	Excellent/V.Good/Good	1	0
24	0	23	0	0	AI	23.3292	female	0	<HS	2	Single	3	moderate risk	0	1	0	Excellent/V.Good/Good	2	1
64	1	29	0	0	AA	34.9843	male	3	HS or GED	1	Single	2	moderate risk	0	1	0	Excellent/V.Good/Good	3	0
28	0	27	0	0	AA	33.5989	female	0	HS or GED	4	Single	2	moderate risk	0	1	0	Excellent/V.Good/Good	3	0
64	0	28	0	0	AA	36.7091	female	3	HS or GED	3	Single	2	moderate risk	0	1	0	Excellent/V.Good/Good	3	0
39	0	29	0	0	AA	28.5613	female	0	<HS	4	Single	3	moderate risk	0	1	0	Excellent/V.Good/Good	3	1
35	0	29	0	0	AA	18.0397	female	0	<HS	1	Single	2	moderate risk	0	1	0	Excellent/V.Good/Good	1	1
24	0	23	0	0	white	19.2498	female	0	<HS	1	Married	3	moderate risk	0	1	0	Excellent/V.Good/Good	1	1
38	0	26	0	0	AA	33.0568	male	0	HS or GED	1	Single	3	moderate risk	0	1	0	Fair/Poor	3	0
64	1	25	0	0	AI	29.1663	female	3	<HS	4	Single	2	moderate risk	0	1	0	Excellent/V.Good/Good	3	1
33	0	27	0	0	AA	24.3313	female	0	<HS	1	Single	3	moderate risk	0	1	0	Excellent/V.Good/Good	2	1
32	0	25	0	0	AA	22.0862	female	0	HS or GED	1	Single	2	moderate risk	0	1	0	Excellent/V.Good/Good	1	0
21	0	21	0	0	AA	20.3422	female	0	HS or GED	1	Single	3	moderate risk	0	1	0	Excellent/V.Good/Good	1	0
39	0	27	0	0	AA	35.0719	female	1	HS or GED	3	Married	3	moderate risk	0	1	0	Fair/Poor	3	0
31	0	27	0	0	white	26.5955	female	0	Some College	2	Divorced/separated/Other	2	moderate risk	0	1	0	Excellent/V.Good/Good	2	0
29	0	26	0	0	AA	25.4648	female	1	HS or GED	1	Married	3	moderate risk	0	1	0	Excellent/V.Good/Good	2	0
82	1	25	0	0	AA	19.8576	female	4	<HS	1	Single	2	moderate risk	0	1	0	Excellent/V.Good/Good	1	1
49	0	24	0	0	AA	23.1047	female	2	HS or GED	2	Single	2	moderate risk	0	1	0	Excellent/V.Good/Good	2	0
34	0	22	0	0	AA	29.8617	female	1	HS or GED	2	Single	3	moderate risk	0	1	0	Excellent/V.Good/Good	3	0
19	0	18	0	0	white	21.9357	female	0	Some College	1	Single	2	moderate risk	0	1	0	Excellent/V.Good/Good	1	0
27	0	26	0	0	AA	22.705	female	0	HS or GED	2	Single	3	moderate risk	0	1	0	Excellent/V.Good/Good	1	0
62	0	19	0	0	AI	20.8378	female	3	Some College	2	Single	3	moderate risk	0	1	0	Excellent/V.Good/Good	1	0
28	0	19	0	0	AI	19.2416	female	0	HS or GED	1	Single	3	moderate risk	0	1	0	Excellent/V.Good/Good	1	0
41	0	26	0	0	white	21.3032	female	1	<HS	1	Single	2	moderate risk	0	1	0	Excellent/V.Good/Good	1	1
33	0	21	0	0	AI	32.3012	female	0	HS or GED	1	Single	2	moderate risk	0	1	0	Excellent/V.Good/Good	3	0
40	0	30	0	0	AA	29.1828	female	0	Some College	3	Single	3	moderate risk	0	1	0	Excellent/V.Good/Good	3	0
33	0	30	0	0	AA	39.6961	female	0	HS or GED	3	Divorced/separated/Other	2	moderate risk	0	1	0	Excellent/V.Good/Good	3	0
21	0	20	0	0	AI	36.0849	female	0	HS or GED	4	Single	3	moderate risk	0	1	0	Excellent/V.Good/Good	3	0
38	0	28	0	0	AA	22.976	female	0	<HS	3	Single	3	moderate risk	0	1	0	Excellent/V.Good/Good	1	1
39	0	27	0	0	AA	21.0678	female	0	HS or GED	1	Single	2	moderate risk	0	1	0	Excellent/V.Good/Good	1	0
54	1	18	0	0	AA	25.5797	female	4	Some College	3	Married	3	moderate risk	0	1	0	Excellent/V.Good/Good	2	0
69	1	24	0	0	white	23.2717	female	3	<HS	2	Single	2	moderate risk	0	1	0	Fair/Poor	2	1
41	0	29	0	0	white	23.2909	female	0	HS or GED	1	Single	2	moderate risk	0	1	0	Excellent/V.Good/Good	2	0
32	0	28	0	0	AA	32.1287	female	0	HS or GED	1	Single	2	moderate risk	0	1	0	Excellent/V.Good/Good	3	0
27	0	25	0	0	AA	19.937	female	0	HS or GED	1	Single	2	moderate risk	0	1	0	Excellent/V.Good/Good	1	0
53	0	23	0	0	AA	18.8966	female	2	HS or GED	2	Single	3	moderate risk	0	1	0	Excellent/V.Good/Good	1	0
25	0	23	0	0	AI	21.1389	female	0	<HS	2	Single	2	moderate risk	0	1	0	Fair/Poor	1	1
61	1	28	0	0	AA	22.4312	female	3	HS or GED	1	Single	2	moderate risk	0	1	0	Excellent/V.Good/Good	1	0
62	1	21	0	0	AI	27.6003	female	3	<HS	4	Single	2	moderate risk	0	1	0	Excellent/V.Good/Good	2	1
52	0	28	0	0	AA	29.8508	female	2	Some College	2	Single	2	moderate risk	0	1	0	Excellent/V.Good/Good	3	0
48	0	23	0	0	AA	21.2594	female	2	HS or GED	3	Single	3	moderate risk	0	1	0	Excellent/V.Good/Good	1	0
70	0	18	0	0	AA	21.7467	female	4	HS or GED	2	Single	2	moderate risk	0	1	0	Excellent/V.Good/Good	1	0
29	0	29	0	0	white	25.8727	female	0	<HS	2	Divorced/separated/Other	2	moderate risk	0	1	0	Excellent/V.Good/Good	2	1
45	0	19	0	0	AI	22.3217	female	2	Some College	1	Single	2	moderate risk	0	1	0	Excellent/V.Good/Good	1	0
56	0	20	0	0	AI	21.859	female	3	<HS	2	Divorced/separated/Other	2	moderate risk	0	1	0	Excellent/V.Good/Good	1	1
43	0	20	0	0	AI	22.308	female	1	<HS	2	Single	2	moderate risk	0	1	0	Excellent/V.Good/Good	1	1
64	0	27	0	0	AA	33.6427	female	3	<HS	4	Single	3	moderate risk	0	1	0	Excellent/V.Good/Good	3	1
42	0	23	0	0	white	20.4463	female	1	HS or GED	2	Single	3	moderate risk	0	1	0	Excellent/V.Good/Good	1	0
64	0	25	0	0	AA	33.7769	female	3	Some College	3	Single	2	moderate risk	0	1	0	Excellent/V.Good/Good	3	0
34	0	22	0	0	AI	27.8056	female	1	HS or GED	1	Single	2	moderate risk	0	1	0	Excellent/V.Good/Good	2	0
68	0	29	0	0	white	30.6092	female	3	HS or GED	1	Married	3	moderate risk	0	1	0	Excellent/V.Good/Good	3	0
46	0	25	0	0	AI	18.2752	female	1	<HS	2	Single	2	moderate risk	0	1	0	Excellent/V.Good/Good	1	1
38	0	28	0	0	white	23.6194	female	3	HS or GED	2	Married	2	moderate risk	0	1	0	Excellent/V.Good/Good	2	0
26	0	26	0	0	AA	30.9213	female	0	Some College	2	Single	3	moderate risk	0	1	0	Excellent/V.Good/Good	3	0
49	0	24	0	0	white	45.3251	female	2	Some College	4	Single	2	moderate risk	0	1	0	Fair/Poor	3	0
64	1	30	0	0	AA	45.232	female	2	Some College	3	Single	2	moderate risk	0	1	0	Excellent/V.Good/Good	3	0
37	0	20	0	0	AI	26.9185	female	1	HS or GED	1	Single	2	moderate risk	0	1	0	Excellent/V.Good/Good	2	0
64	0	28	0	0	AA	39.3183	female	2	HS or GED	1	Single	2	moderate risk	0	1	0	Fair/Poor	3	0
35	0	27	0	0	white	22.8063	female	0	<HS	3	Married	2	moderate risk	0	1	0	Excellent/V.Good/Good	1	1
64	0	24	0	0	white	23.4497	female	3	Some College	2	Single	3	moderate risk	0	1	0	Excellent/V.Good/Good	2	0
36	0	29	0	0	AA	40.9391	female	0	HS or GED	4	Divorced/separated/Other	2	moderate risk	0	1	0	Fair/Poor	3	0
48	0	22	0	0	white	20.4846	female	2	Some College	2	Married	2	moderate risk	0	1	0	Excellent/V.Good/Good	1	0
27	0	27	0	0	white	19.9754	female	0	HS or GED	2	Single	2	moderate risk	0	1	0	Excellent/V.Good/Good	1	0
49	0	22	0	0	AA	27.1704	female	2	Some College	1	Single	2	moderate risk	0	1	0	Excellent/V.Good/Good	2	0
33	0	21	0	0	AA	23.4387	female	0	Some College	1	Single	3	moderate risk	0	1	0	Excellent/V.Good/Good	2	0
45	0	20	0	0	AA	25.755	female	2	Some College	1	Married	3	moderate risk	0	1	0	Excellent/V.Good/Good	2	0
33	0	26	0	0	white	27.6496	female	0	HS or GED	3	Married	2	moderate risk	0	1	0	Excellent/V.Good/Good	2	0
64	0	29	0	0	white	30.1793	female	2	HS or GED	2	Married	3	moderate risk	0	1	0	Excellent/V.Good/Good	3	0
48	0	20	0	0	AI	22.6174	female	2	HS or GED	2	Single	3	moderate risk	0	1	0	Excellent/V.Good/Good	1	0
30	0	27	0	0	AA	26.0808	female	0	Some College	4	Single	3	moderate risk	0	1	0	Excellent/V.Good/Good	2	0
74	1	28	0	0	AA	26.9076	female	3	>College	2	Single	3	moderate risk	0	1	0	Excellent/V.Good/Good	2	0
53	0	27	0	0	AA	25.577	female	2	<HS	2	Single	2	moderate risk	0	1	0	Excellent/V.Good/Good	2	1
26	0	20	0	0	AI	30.9925	female	0	HS or GED	2	Single	2	moderate risk	0	1	0	Excellent/V.Good/Good	3	0
29	0	29	0	0	AA	25.5113	female	0	<HS	4	Divorced/separated/Other	2	moderate risk	0	1	0	Excellent/V.Good/Good	2	1
28	0	27	0	0	white	18.4695	female	0	<HS	1	Single	2	moderate risk	0	1	0	Excellent/V.Good/Good	1	1
35	0	23	0	0	AI	26.1848	female	1	Some College	1	Single	3	moderate risk	0	1	0	Excellent/V.Good/Good	2	0
65	0	21	0	0	AI	30.1821	female	3	Some College	4	Married	2	moderate risk	0	1	0	Excellent/V.Good/Good	3	0
29	0	20	0	0	AA	19.7947	female	0	Some College	1	Single	3	moderate risk	0	1	0	Excellent/V.Good/Good	1	0
30	0	28	0	0	AA	44.6105	female	0	HS or GED	2	Single	3	moderate risk	0	1	0	Excellent/V.Good/Good	3	0
21	0	20	0	0	AA	18.3546	female	0	<HS	1	Single	2	moderate risk	0	1	0	Excellent/V.Good/Good	1	1
67	0	20	0	0	AI	27.3347	female	3	HS or GED	1	Divorced/separated/Other	3	moderate risk	0	1	0	Excellent/V.Good/Good	2	0
39	0	21	0	0	AA	18.8966	female	1	HS or GED	1	Single	3	moderate risk	0	1	0	Excellent/V.Good/Good	1	0
67	0	23	0	0	AA	25.191	female	3	Some College	3	Single	3	moderate risk	0	1	0	Excellent/V.Good/Good	2	0
35	0	21	0	0	AA	24.2245	female	1	HS or GED	2	Single	3	moderate risk	0	1	0	Excellent/V.Good/Good	2	0
59	0	20	0	0	AA	37.4456	female	3	Some College	4	Single	2	moderate risk	0	1	0	Excellent/V.Good/Good	3	0
27	0	27	0	0	AA	35.7509	female	0	>College	3	Married	2	moderate risk	0	1	0	Excellent/V.Good/Good	3	0
23	0	23	0	0	AI	18.7379	female	0	HS or GED	1	Single	2	moderate risk	0	1	0	Excellent/V.Good/Good	1	0
34	0	27	0	0	AA	29.8344	female	0	<HS	2	Single	2	moderate risk	0	1	0	Fair/Poor	3	1
36	0	23	0	0	white	31.2005	female	1	HS or GED	2	Married	2	moderate risk	0	1	0	Excellent/V.Good/Good	3	0
62	0	26	0	0	white	29.2156	female	2	<HS	2	Married	2	moderate risk	0	1	0	Excellent/V.Good/Good	3	1
26	0	26	0	0	white	22.2888	female	0	HS or GED	1	Single	2	moderate risk	0	1	0	Excellent/V.Good/Good	1	0
49	0	30	0	0	AA	54.3135	female	1	>College	2	Divorced/separated/Other	2	moderate risk	0	1	0	Fair/Poor	3	0
47	0	23	0	0	AA	27.4114	female	2	HS or GED	2	Divorced/separated/Other	3	moderate risk	0	1	0	Excellent/V.Good/Good	2	0
30	0	28	0	0	white	25.4127	female	0	Some College	2	Married	3	moderate risk	0	1	0	Excellent/V.Good/Good	2	0
40	1	19	0	0	AI	22.2861	female	2	Some College	2	Single	2	moderate risk	0	1	0	Excellent/V.Good/Good	1	0
38	0	28	0	0	white	50.1793	female	2	Some College	4	Married	3	moderate risk	0	1	0	Excellent/V.Good/Good	3	0
28	0	20	0	0	AA	23.5428	female	0	HS or GED	2	Single	2	moderate risk	0	1	0	Excellent/V.Good/Good	2	0
28	0	27	0	0	AA	23.5264	female	0	HS or GED	4	Single	2	moderate risk	0	1	0	Excellent/V.Good/Good	2	0
31	0	21	0	0	AI	19.436	female	0	<HS	2	Single	2	moderate risk	0	1	0	Excellent/V.Good/Good	1	1
32	0	28	0	0	AA	29.3005	female	0	Some College	1	Married	2	moderate risk	0	1	0	Excellent/V.Good/Good	3	0
28	0	25	0	0	AA	23.3265	female	0	<HS	1	Single	2	moderate risk	0	1	0	Excellent/V.Good/Good	2	1
49	0	20	0	0	white	24.3915	female	2	HS or GED	1	Single	3	moderate risk	0	1	0	Excellent/V.Good/Good	2	0
26	0	21	0	0	AI	18.0205	female	0	<HS	1	Single	2	moderate risk	0	1	0	Excellent/V.Good/Good	1	1
55	0	28	0	0	AA	35.5318	female	2	Some College	4	Single	3	moderate risk	0	1	0	Excellent/V.Good/Good	3	0
27	0	25	0	0	AI	21.7741	female	0	<HS	2	Single	3	moderate risk	0	1	0	Excellent/V.Good/Good	1	1
42	0	28	0	0	AA	20.7584	female	1	HS or GED	1	Single	3	moderate risk	0	1	0	Excellent/V.Good/Good	1	0
58	0	25	0	0	AI	24.4928	female	2	Some College	3	Married	2	moderate risk	0	1	0	Excellent/V.Good/Good	2	0
38	0	26	0	0	AA	24.6461	female	1	Some College	4	Single	2	moderate risk	0	1	0	Excellent/V.Good/Good	2	0
52	0	30	0	0	AA	30.8583	female	1	<HS	2	Single	3	moderate risk	0	1	0	Excellent/V.Good/Good	3	1
37	1	20	0	0	AA	18.7652	female	1	<HS	1	Married	2	moderate risk	0	1	0	Excellent/V.Good/Good	1	1
57	1	20	0	0	AI	20.3039	female	3	<HS	4	Married	2	moderate risk	0	1	0	Excellent/V.Good/Good	1	1
58	0	24	0	0	white	19.5756	female	2	<HS	2	Single	3	moderate risk	0	1	0	Fair/Poor	1	1
42	0	28	0	0	white	27.0281	female	1	<HS	2	Single	2	moderate risk	0	1	0	Excellent/V.Good/Good	2	1
58	1	19	0	0	AI	26.4778	female	3	<HS	2	Divorced/separated/Other	3	moderate risk	0	1	0	Excellent/V.Good/Good	2	1
27	0	20	0	0	AA	22.6557	female	0	HS or GED	1	Single	2	moderate risk	0	1	0	Excellent/V.Good/Good	1	0
37	0	28	0	0	AA	36.5366	female	0	HS or GED	4	Married	2	moderate risk	0	1	0	Excellent/V.Good/Good	3	0
66	2	23	0	0	AI	21.4784	female	3	HS or GED	2	Single	3	moderate risk	0	1	0	Excellent/V.Good/Good	1	0
30	0	25	0	0	AA	19.5127	female	0	HS or GED	1	Single	3	moderate risk	0	1	0	Excellent/V.Good/Good	1	0
54	0	23	0	0	AI	21.4976	female	2	HS or GED	4	Single	3	moderate risk	0	1	0	Excellent/V.Good/Good	1	0
28	0	21	0	0	AI	18.2669	female	0	<HS	1	Single	3	moderate risk	0	1	0	Excellent/V.Good/Good	1	1
34	0	28	0	0	white	34.6311	female	0	Some College	3	Divorced/separated/Other	2	moderate risk	0	1	0	Excellent/V.Good/Good	3	0
48	0	27	0	0	white	33.0815	female	1	<HS	1	Single	2	moderate risk	0	1	0	Excellent/V.Good/Good	3	1
47	1	21	0	0	AI	23.5921	female	2	<HS	3	Single	2	moderate risk	0	1	0	Excellent/V.Good/Good	2	1
51	1	28	0	0	AA	19.5784	female	2	<HS	2	Single	2	moderate risk	0	1	0	Excellent/V.Good/Good	1	1
34	0	22	0	0	white	22.0835	female	0	HS or GED	1	Single	2	moderate risk	0	1	0	Excellent/V.Good/Good	1	0
29	0	22	0	0	AI	27.3347	female	0	HS or GED	2	Married	2	moderate risk	0	1	0	Fair/Poor	2	0
60	0	28	0	0	AA	35.6496	female	2	Some College	2	Divorced/separated/Other	2	moderate risk	0	1	0	Excellent/V.Good/Good	3	0
75	0	29	0	0	white	23.3977	female	3	<HS	2	Divorced/separated/Other	2	moderate risk	0	1	0	Excellent/V.Good/Good	2	1
46	0	25	0	0	AI	32.3641	female	1	HS or GED	2	Single	2	moderate risk	0	1	0	Excellent/V.Good/Good	3	0
60	2	29	0	0	AA	25.9329	female	3	<HS	2	Single	2	moderate risk	0	1	0	Excellent/V.Good/Good	2	1
28	0	21	0	0	AA	21.1526	female	0	HS or GED	1	Single	2	moderate risk	0	1	0	Excellent/V.Good/Good	1	0
29	0	28	0	0	white	22.1136	female	0	<HS	3	Single	2	moderate risk	0	1	0	Excellent/V.Good/Good	1	1
37	0	28	0	0	AA	35.7509	female	0	Some College	3	Single	2	moderate risk	0	1	0	Excellent/V.Good/Good	3	0
75	0	27	0	0	AA	23.8713	female	3	HS or GED	2	Single	2	moderate risk	0	1	0	Excellent/V.Good/Good	2	0
69	1	26	0	0	AA	25.5606	female	3	HS or GED	2	Single	2	moderate risk	0	1	0	Fair/Poor	2	0
46	1	18	0	0	white	34.7351	male	2	>College	2	Single	2	moderate risk	0	1	0	Excellent/V.Good/Good	3	0
33	0	20	0	0	AA	29.2758	female	1	<HS	4	Single	2	moderate risk	0	1	0	Excellent/V.Good/Good	3	1
57	0	30	0	0	white	23.6441	female	2	HS or GED	2	Married	2	moderate risk	0	1	0	Excellent/V.Good/Good	2	0
36	0	24	0	0	white	19.5619	female	0	<HS	1	Single	2	moderate risk	0	1	0	Excellent/V.Good/Good	1	1
48	0	29	0	0	AA	29.87	female	2	Some College	2	Married	2	moderate risk	0	1	0	Fair/Poor	3	0
25	0	20	0	0	AI	22.5133	female	0	<HS	1	Single	3	moderate risk	0	1	0	Excellent/V.Good/Good	1	1
47	0	27	0	0	AA	22.0726	female	1	HS or GED	2	Single	2	moderate risk	0	1	0	Fair/Poor	1	0
42	0	28	0	0	AA	34.1109	female	1	Some College	4	Married	2	moderate risk	0	1	0	Excellent/V.Good/Good	3	0
36	0	28	0	0	AA	34.5243	female	0	HS or GED	4	Married	2	moderate risk	0	1	0	Excellent/V.Good/Good	3	0
65	1	25	0	0	white	25.1773	female	3	HS or GED	3	Single	3	moderate risk	0	1	0	Excellent/V.Good/Good	2	0
69	0	28	0	0	AA	24.7474	female	3	HS or GED	4	Single	3	moderate risk	0	1	0	Excellent/V.Good/Good	2	0
62	0	20	0	0	AI	26.6092	female	3	HS or GED	3	Single	2	moderate risk	0	1	0	Fair/Poor	2	0
72	0	27	0	0	AA	28.8679	female	3	<HS	3	Single	2	moderate risk	0	1	0	Excellent/V.Good/Good	3	1
54	0	21	0	0	white	40.9938	female	2	Some College	3	Divorced/separated/Other	2	moderate risk	0	1	0	Excellent/V.Good/Good	3	0
23	0	23	0	0	AA	20.7666	female	0	<HS	1	Single	2	moderate risk	0	1	0	Excellent/V.Good/Good	1	1
58	0	20	0	0	AI	25.2348	female	3	HS or GED	4	Single	2	moderate risk	0	1	0	Excellent/V.Good/Good	2	0
49	1	27	0	0	AA	47.2197	female	2	Some College	1	Divorced/separated/Other	2	moderate risk	0	1	0	Fair/Poor	3	0
29	0	19	0	0	AI	26.5927	female	1	HS or GED	1	Single	3	moderate risk	0	1	0	Excellent/V.Good/Good	2	0
22	0	22	0	0	AA	26.6119	female	0	Some College	2	Single	2	moderate risk	0	1	0	Excellent/V.Good/Good	2	0
56	0	26	0	0	AI	32.1643	male	2	Some College	2	Married	3	moderate risk	0	1	0	Excellent/V.Good/Good	3	0
31	0	22	0	0	white	21.2758	female	0	<HS	1	Married	2	moderate risk	0	1	0	Excellent/V.Good/Good	1	1
62	0	20	0	0	AA	27.9699	female	3	Some College	2	Single	3	moderate risk	0	1	0	Excellent/V.Good/Good	2	0
31	0	30	0	0	AA	25.8535	female	1	Some College	1	Single	3	moderate risk	0	1	0	Excellent/V.Good/Good	2	0
63	1	26	0	0	AA	23.0992	female	3	Some College	2	Single	3	moderate risk	0	1	0	Excellent/V.Good/Good	2	0
57	0	25	0	0	AA	21.5222	female	2	HS or GED	2	Single	2	moderate risk	0	1	0	Excellent/V.Good/Good	1	0
34	0	28	0	0	AA	21.0376	female	0	HS or GED	1	Single	2	moderate risk	0	1	0	Excellent/V.Good/Good	1	0
45	0	25	0	0	AA	22.8939	female	1	Some College	1	Married	2	moderate risk	0	1	0	Excellent/V.Good/Good	1	0
33	0	27	0	0	AA	22.6667	female	0	<HS	2	Single	3	moderate risk	0	1	0	Excellent/V.Good/Good	1	1
31	0	22	0	0	white	19.5893	female	0	<HS	1	Single	3	moderate risk	0	1	0	Excellent/V.Good/Good	1	1
50	0	19	0	0	AA	25.8508	female	2	HS or GED	2	Single	2	moderate risk	0	1	0	Excellent/V.Good/Good	2	0
30	0	30	0	0	AA	21.7413	female	0	<HS	2	Single	2	moderate risk	0	1	0	Excellent/V.Good/Good	1	1
37	0	23	0	0	AA	38.0753	female	1	HS or GED	3	Single	2	moderate risk	0	1	0	Excellent/V.Good/Good	3	0
28	0	26	0	0	AA	30.4285	female	0	HS or GED	3	Single	3	moderate risk	0	1	0	Excellent/V.Good/Good	3	0
68	0	27	0	0	white	32.7885	female	3	<HS	4	Divorced/separated/Other	2	moderate risk	0	1	0	Excellent/V.Good/Good	3	1
22	0	22	0	0	AI	24.6516	female	0	<HS	2	Single	3	moderate risk	0	1	0	Excellent/V.Good/Good	2	1
28	0	28	0	0	AA	19.7016	female	0	Some College	4	Divorced/separated/Other	3	moderate risk	0	1	0	Excellent/V.Good/Good	1	0
54	0	28	0	0	AA	19.384	female	2	HS or GED	2	Single	2	moderate risk	0	1	0	Excellent/V.Good/Good	1	0
50	0	22	0	0	AA	31.6222	female	2	<HS	3	Single	2	moderate risk	0	1	0	Fair/Poor	3	1
19	0	19	0	8	AA	31.77	female	1	HS or GED	1	Single	2	moderate risk	0	0.703704	0	Excellent/V.Good/Good	3	0
57	1	23	0	0	white	20.1342	female	3	<HS	1	Single	2	moderate risk	0	1	0	Excellent/V.Good/Good	1	1
35	1	22	0	0	white	31.4196	female	2	<HS	4	Married	3	moderate risk	0	1	0	Excellent/V.Good/Good	3	1
52	0	24	0	0	white	20.0602	female	2	Some College	1	Single	2	moderate risk	0	1	0	Fair/Poor	1	0
50	0	22	0	0	AI	22.1958	female	2	HS or GED	4	Single	2	moderate risk	0	1	0	Excellent/V.Good/Good	1	0
26	0	20	0	0	AI	23.9699	female	0	Some College	2	Single	3	moderate risk	0	1	0	Excellent/V.Good/Good	2	0
32	0	25	0	0	white	20.9008	female	0	HS or GED	1	Single	2	moderate risk	0	1	0	Excellent/V.Good/Good	1	0
33	0	24	0	0	white	21.8645	female	0	<HS	1	Married	2	moderate risk	0	1	0	Excellent/V.Good/Good	1	1
32	0	30	0	0	white	22.6749	female	0	Some College	1	Single	3	moderate risk	0	1	0	Excellent/V.Good/Good	1	0
38	0	28	0	0	AA	27.9014	female	0	HS or GED	2	Single	2	moderate risk	0	1	0	Excellent/V.Good/Good	2	0
59	0	23	0	0	white	21.2539	female	2	Some College	1	Single	2	moderate risk	0	1	0	Excellent/V.Good/Good	1	0
37	0	26	0	0	white	45.5332	female	1	Some College	3	Single	3	moderate risk	0	1	0	Excellent/V.Good/Good	3	0
41	0	18	0	0	white	37.796	female	2	Some College	2	Divorced/separated/Other	2	moderate risk	0	1	0	Excellent/V.Good/Good	3	0
26	0	23	0	0	AA	27.9206	female	0	Some College	1	Single	3	moderate risk	0	1	0	Excellent/V.Good/Good	2	0
26	0	21	0	0	AA	22.935	female	0	HS or GED	2	Single	2	moderate risk	0	1	0	Excellent/V.Good/Good	1	0
28	0	27	0	0	AA	20.2574	female	0	HS or GED	2	Single	2	moderate risk	0	1	0	Excellent/V.Good/Good	1	0
68	0	28	0	0	AA	23.5756	female	3	HS or GED	3	Single	3	moderate risk	0	1	0	Excellent/V.Good/Good	2	0
61	1	25	0	0	white	18.9815	female	3	<HS	2	Single	2	moderate risk	0	1	0	Excellent/V.Good/Good	1	1
33	0	30	0	0	white	30.9322	female	0	Some College	1	Married	3	moderate risk	0	1	0	Excellent/V.Good/Good	3	0
37	0	25	0	0	AI	20.7173	female	0	<HS	1	Married	2	moderate risk	0	1	0	Excellent/V.Good/Good	1	1
50	0	25	0	0	white	20.9719	female	2	HS or GED	2	Single	2	moderate risk	0	1	0	Excellent/V.Good/Good	1	0
34	0	22	0	0	AI	19.3648	female	0	<HS	1	Single	2	moderate risk	0	1	0	Excellent/V.Good/Good	1	1
27	0	27	0	0	AA	21.807	female	0	Some College	1	Single	2	moderate risk	0	1	0	Excellent/V.Good/Good	1	0
56	0	28	0	0	AA	42.078	female	2	HS or GED	4	Single	2	moderate risk	0	1	0	Excellent/V.Good/Good	3	0
56	0	30	0	0	white	26.9651	female	2	<HS	1	Single	2	moderate risk	0	1	0	Excellent/V.Good/Good	2	1
57	0	23	0	0	white	34.7899	female	2	Some College	3	Married	3	moderate risk	0	1	0	Excellent/V.Good/Good	3	0
29	0	25	0	0	AI	19.0363	female	0	HS or GED	1	Single	3	moderate risk	0	1	0	Excellent/V.Good/Good	1	0
52	0	22	0	0	white	23.2471	female	2	<HS	1	Single	2	moderate risk	0	1	0	Excellent/V.Good/Good	2	1
37	0	27	0	0	AA	23.2252	female	0	HS or GED	2	Single	2	moderate risk	0	1	0	Excellent/V.Good/Good	2	0
66	0	22	0	0	white	27.5236	female	3	Some College	2	Divorced/separated/Other	3	moderate risk	0	1	0	Excellent/V.Good/Good	2	0
29	0	28	0	0	AA	26.3792	female	0	Some College	2	Single	3	moderate risk	0	1	0	Excellent/V.Good/Good	2	0
27	0	26	0	0	AA	22.924	female	0	HS or GED	2	Single	3	moderate risk	0	1	0	Excellent/V.Good/Good	1	0
46	0	28	0	0	white	20.3669	female	1	<HS	1	Single	2	moderate risk	0	1	0	Excellent/V.Good/Good	1	1
29	0	29	0	0	AA	25.5086	female	0	HS or GED	2	Single	2	moderate risk	0	1	0	Excellent/V.Good/Good	2	0
45	0	19	0	0	AA	24.4298	female	2	HS or GED	1	Single	3	moderate risk	0	1	0	Excellent/V.Good/Good	2	0
42	0	18	0	0	white	24.9281	female	2	HS or GED	2	Single	3	moderate risk	0	1	0	Excellent/V.Good/Good	2	0
28	0	25	0	0	AA	22.308	female	0	Some College	1	Single	2	moderate risk	0	1	0	Excellent/V.Good/Good	1	0
44	0	20	0	0	AI	26.2423	female	1	Some College	2	Single	3	moderate risk	0	1	0	Excellent/V.Good/Good	2	0
50	0	21	0	0	AI	37.8672	female	2	Some College	2	Married	3	moderate risk	0	1	0	Excellent/V.Good/Good	3	0
44	0	30	0	0	AA	20.5804	female	1	HS or GED	1	Single	3	moderate risk	0	1	0	Excellent/V.Good/Good	1	0
47	0	28	0	0	AA	24.0575	female	1	<HS	1	Single	3	moderate risk	0	1	0	Excellent/V.Good/Good	2	1
60	0	25	0	0	AI	25.1444	female	2	HS or GED	1	Single	3	moderate risk	0	1	0	Excellent/V.Good/Good	2	0
39	1	26	0	0	AA	41.9521	female	2	Some College	4	Married	2	moderate risk	0	1	0	Excellent/V.Good/Good	3	0
45	0	21	0	0	white	32.7529	female	1	HS or GED	2	Divorced/separated/Other	3	moderate risk	0	1	0	Fair/Poor	3	0
29	0	29	0	0	AA	28.4244	female	0	<HS	2	Single	2	moderate risk	0	1	0	Excellent/V.Good/Good	2	1
66	0	23	0	0	AI	29.7659	female	3	HS or GED	1	Single	2	moderate risk	0	1	0	Excellent/V.Good/Good	3	0
45	1	21	0	0	AA	28.1588	female	2	Some College	1	Single	3	moderate risk	0	1	0	Fair/Poor	2	0
21	0	20	0	0	AI	24.9802	female	0	Some College	2	Single	3	moderate risk	0	1	0	Excellent/V.Good/Good	2	0
36	0	25	0	0	AA	23.7426	female	0	Some College	2	Single	2	moderate risk	0	1	0	Excellent/V.Good/Good	2	0
63	0	27	0	0	AA	45.6427	male	2	HS or GED	1	Single	2	moderate risk	0	1	0	Excellent/V.Good/Good	3	0
50	0	20	0	0	white	21.3662	female	2	<HS	2	Married	2	moderate risk	0	1	0	Fair/Poor	1	1
61	0	27	0	0	AA	48.3039	female	3	Some College	4	Single	2	moderate risk	0	1	0	Excellent/V.Good/Good	3	0
32	0	20	0	0	white	18.7351	female	0	<HS	1	Single	2	moderate risk	0	1	0	Excellent/V.Good/Good	1	1
25	0	22	0	0	white	22.5133	female	0	<HS	1	Single	2	moderate risk	0	1	0	Excellent/V.Good/Good	1	1
37	0	27	0	0	white	20.6653	male	0	<HS	1	Married	2	moderate risk	0	1	0	Fair/Poor	1	1
61	0	25	0	0	white	21.5633	female	2	Some College	2	Single	3	moderate risk	0	1	0	Excellent/V.Good/Good	1	0
69	0	27	0	0	white	35.4771	female	3	<HS	2	Married	2	moderate risk	0	1	0	Excellent/V.Good/Good	3	1
69	0	26	0	0	AA	30.8036	female	3	<HS	4	Married	2	moderate risk	0	1	0	Excellent/V.Good/Good	3	1
25	0	23	0	0	white	22.0534	female	0	Some College	3	Single	2	moderate risk	0	1	0	Excellent/V.Good/Good	1	0
23	0	21	0	0	AI	25.0048	female	0	<HS	4	Single	2	moderate risk	0	1	0	Excellent/V.Good/Good	2	1
42	1	25	0	0	AI	23.77	female	1	HS or GED	2	Single	2	moderate risk	0	1	0	Excellent/V.Good/Good	2	0
40	1	23	0	0	AA	22.2697	female	1	HS or GED	3	Single	3	moderate risk	0	1	0	Excellent/V.Good/Good	1	0
35	0	23	0	0	white	22.6804	female	0	HS or GED	1	Married	3	moderate risk	0	1	0	Excellent/V.Good/Good	1	0
47	0	29	0	0	white	31.5866	female	1	<HS	3	Divorced/separated/Other	3	moderate risk	0	1	0	Fair/Poor	3	1
66	1	22	0	0	AI	21.2813	female	3	<HS	3	Single	2	moderate risk	0	1	0	Excellent/V.Good/Good	1	1
29	0	28	0	0	white	38.1328	female	0	Some College	4	Married	3	moderate risk	0	1	0	Excellent/V.Good/Good	3	0
29	0	28	0	0	AA	26.6804	female	0	HS or GED	3	Married	2	moderate risk	0	1	0	Fair/Poor	2	0
30	0	27	0	0	AA	22.5654	female	0	Some College	1	Married	2	moderate risk	0	1	0	Excellent/V.Good/Good	1	0
61	0	27	0	0	AA	27.039	female	2	HS or GED	1	Single	2	moderate risk	0	1	0	Excellent/V.Good/Good	2	0
23	0	20	0	0	AA	19.8795	female	0	HS or GED	1	Single	2	moderate risk	0	1	0	Fair/Poor	1	0
30	0	22	0	0	white	22.8474	female	0	HS or GED	1	Single	3	moderate risk	0	1	0	Excellent/V.Good/Good	1	0
64	0	22	0	0	AI	34.601	female	3	Some College	3	Married	3	moderate risk	0	1	0	Excellent/V.Good/Good	3	0
62	0	25	0	0	white	25.076	female	3	HS or GED	2	Single	3	moderate risk	0	1	0	Excellent/V.Good/Good	2	0
36	1	22	0	0	AA	20.3231	female	1	Some College	1	Single	2	moderate risk	0	1	0	Excellent/V.Good/Good	1	0
71	0	28	0	0	white	35.3949	male	3	HS or GED	3	Married	3	moderate risk	0	1	0	Excellent/V.Good/Good	3	0
82	0	28	0	0	AA	28.9802	female	4	HS or GED	3	Single	2	moderate risk	0	1	0	Excellent/V.Good/Good	3	0
45	0	26	0	0	white	28.8049	female	1	Some College	1	Single	3	moderate risk	0	1	0	Excellent/V.Good/Good	3	0
28	0	22	0	0	AA	39.436	female	0	Some College	1	Single	2	moderate risk	0	1	0	Excellent/V.Good/Good	3	0
28	0	21	0	0	white	26.7652	male	2	HS or GED	2	Married	2	moderate risk	0	1	0	Excellent/V.Good/Good	2	0
29	0	27	0	0	AA	19.6988	female	0	<HS	3	Single	2	moderate risk	0	1	0	Excellent/V.Good/Good	1	1
32	0	24	0	0	AA	24.95	female	0	Some College	2	Single	2	moderate risk	0	1	0	Excellent/V.Good/Good	2	0
35	0	22	0	0	AI	29.1225	female	1	HS or GED	2	Divorced/separated/Other	2	moderate risk	0	1	0	Excellent/V.Good/Good	3	0
30	0	25	0	0	white	30.0068	female	0	<HS	3	Single	2	moderate risk	0	1	0	Excellent/V.Good/Good	3	1
27	0	20	0	0	AI	20.8049	female	0	<HS	1	Single	2	moderate risk	0	1	0	Excellent/V.Good/Good	1	1
43	1	23	0	0	AA	40.7091	female	2	Some College	3	Divorced/separated/Other	3	moderate risk	0	1	0	Excellent/V.Good/Good	3	0
64	0	28	0	0	white	37.0349	female	3	HS or GED	3	Married	2	moderate risk	0	1	0	Fair/Poor	3	0
46	1	20	0	0	AI	22.6092	female	2	<HS	2	Divorced/separated/Other	3	moderate risk	0	1	0	Fair/Poor	1	1
49	0	30	0	0	white	19.0062	female	1	HS or GED	1	Single	3	moderate risk	0	1	0	Excellent/V.Good/Good	1	0
68	0	19	0	0	AI	20.8049	female	4	<HS	2	Single	2	moderate risk	0	1	0	Excellent/V.Good/Good	1	1
38	0	22	0	0	white	23.1075	female	1	Some College	1	Single	3	moderate risk	0	1	0	Fair/Poor	2	0
30	0	28	0	0	AA	42.2204	female	3	Some College	2	Divorced/separated/Other	3	moderate risk	0	1	0	Excellent/V.Good/Good	3	0
64	0	25	0	0		21.5332	female	3	HS or GED	2	Single	2	moderate risk	0	1	0	Fair/Poor	1	0
63	0	23	0	0	white	38.4778	female	3	Some College	1	Divorced/separated/Other	3	moderate risk	0	1	0	Excellent/V.Good/Good	3	0
49	0	27	0	0	AA	40.7502	female	1	>College	2	Single	2	moderate risk	0	1	0	Excellent/V.Good/Good	3	0
42	0	24	0	0	white	26.4997	female	1	Some College	1	Single	2	moderate risk	0	1	0	Excellent/V.Good/Good	2	0
49	0	20	0	0	white	22.3518	female	2	Some College	2	Single	2	moderate risk	0	1	0	Excellent/V.Good/Good	1	0
61	0	27	0	0	AA	29.9001	female	2	HS or GED	4	Single	2	moderate risk	0	1	0	Excellent/V.Good/Good	3	0
73	0	27	0	0	white	33.1745	female	3	Some College	2	Divorced/separated/Other	3	moderate risk	0	1	0	Excellent/V.Good/Good	3	0
40	0	26	0	0	AA	20.3888	female	1	<HS	1	Single	2	moderate risk	0	1	0	Excellent/V.Good/Good	1	1
59	0	27	0	0	AA	36.6927	female	2	HS or GED	2	Single	3	moderate risk	0	1	0	Excellent/V.Good/Good	3	0
58	0	18	0	0	AA	23.8248	female	3	Some College	1	Single	2	moderate risk	0	1	0	Excellent/V.Good/Good	2	0
36	0	20	0	0	AA	18.3929	female	1	<HS	1	Single	2	moderate risk	0	1	0	Excellent/V.Good/Good	1	1
20	0	20	0	0	white	26.883	female	0	HS or GED	2	Single	3	moderate risk	0	1	0	Excellent/V.Good/Good	2	0
35	0	19	0	0	AI	19.165	female	1	<HS	2	Single	2	moderate risk	0	1	0	Excellent/V.Good/Good	1	1
29	0	28	0	0	AA	20.3532	female	0	<HS	2	Single	3	moderate risk	0	1	0	Excellent/V.Good/Good	1	1
35	0	28	0	0	AA	21.8864	female	0	HS or GED	2	Single	2	moderate risk	0	1	0	Fair/Poor	1	0
61	0	21	0	0	AI	29.4511	female	3	HS or GED	2	Single	3	moderate risk	0	1	0	Fair/Poor	3	0
57	0	23	0	0	AI	29.3361	female	2	HS or GED	3	Divorced/separated/Other	2	moderate risk	0	1	0	Excellent/V.Good/Good	3	0
25	0	23	0	0	white	20.7748	female	0	Some College	1	Single	3	moderate risk	0	1	0	Excellent/V.Good/Good	1	0
29	0	25	0	0	white	25.9384	female	0	HS or GED	1	Single	3	moderate risk	0	1	0	Excellent/V.Good/Good	2	0
27	0	27	0	0	white	30.8337	female	0	Some College	2	Single	2	moderate risk	0	1	0	Fair/Poor	3	0
66	0	27	0	0	AA	23.9042	female	3	HS or GED	2	Single	2	moderate risk	0	1	0	Fair/Poor	2	0
66	0	29	0	0	white	21.0404	female	3	<HS	1	Single	2	moderate risk	0	1	0	Excellent/V.Good/Good	1	1
39	0	27	0	0	white	26.1766	female	1	<HS	2	Single	3	moderate risk	0	1	0	Excellent/V.Good/Good	2	1
30	0	26	0	0	AA	27.7864	female	0	Some College	2	Single	2	moderate risk	0	1	0	Excellent/V.Good/Good	2	0
55	0	22	0	0	white	23.7618	female	2	<HS	2	Single	2	moderate risk	0	1	0	Fair/Poor	2	1
29	0	23	0	0	AI	21.1964	female	0	<HS	1	Single	2	moderate risk	0	1	0	Excellent/V.Good/Good	1	1
30	0	30	0	0	AA	20.0876	female	0	HS or GED	2	Single	2	moderate risk	0	1	0	Excellent/V.Good/Good	1	0
57	0	25	0	0	AI	25.0459	female	2	HS or GED	2	Single	2	moderate risk	0	1	0	Excellent/V.Good/Good	2	0
20	0	20	0	0	AI	32.2409	female	0	HS or GED	4	Single	2	moderate risk	0	1	0	Excellent/V.Good/Good	3	0
21	0	20	0	0	AA	19.1704	female	1	HS or GED	1	Single	3	moderate risk	0	1	0	Excellent/V.Good/Good	1	0
30	0	30	0	0	AA	29.473	female	0	Some College	2	Single	3	moderate risk	0	1	0	Excellent/V.Good/Good	3	0
21	0	20	0	0	AI	22.5599	female	0	HS or GED	1	Single	3	moderate risk	0	1	0	Excellent/V.Good/Good	1	0
62	0	19	0	0	AA	18.3546	female	3	<HS	2	Single	2	moderate risk	0	1	0	Excellent/V.Good/Good	1	1
45	0	27	0	0	white	26.7899	female	1	<HS	3	Single	2	moderate risk	0	1	0	Excellent/V.Good/Good	2	1
65	0	23	0	0	white	22.1465	female	3	<HS	2	Single	3	moderate risk	0	1	0	Fair/Poor	1	1
29	0	25	0	0	white	20.8953	female	0	<HS	2	Single	3	moderate risk	0	1	0	Fair/Poor	1	1
52	0	28	0	0	AA	45.0048	female	2	HS or GED	3	Married	2	moderate risk	0	1	0	Excellent/V.Good/Good	3	0
55	0	25	0	0	AI	26.8966	female	2	<HS	4	Single	2	moderate risk	0	1	0	Excellent/V.Good/Good	2	1
62	0	22	0	0	AI	44.6735	female	3	Some College	3	Married	3	moderate risk	0	1	0	Fair/Poor	3	0
42	0	26	0	0	AA	19.4552	female	1	HS or GED	1	Single	2	moderate risk	0	1	0	Excellent/V.Good/Good	1	0
41	0	29	0	0	AA	21.4155	female	0	Some College	1	Single	2	moderate risk	0	1	0	Excellent/V.Good/Good	1	0
38	0	28	0	0	white	40.9281	female	0	<HS	4	Divorced/separated/Other	3	moderate risk	0	1	0	Fair/Poor	3	1
52	0	28	0	0	AA	22.0041	female	2	HS or GED	2	Single	3	moderate risk	0	1	0	Excellent/V.Good/Good	1	0
27	3	17	3	8	AA	19.3183	female	0	HS or GED	1	Single	2	moderate risk	0	0.68	1	Excellent/V.Good/Good	1	0
37	1	26	1	1	white	25.8535	female	0	HS or GED	2	Married	2	moderate risk	0	0.962963	1	Excellent/V.Good/Good	2	0
68	1	13	1	6	AA	24.0767	female	4	Some College	2	Single	3	moderate risk	0	0.684211	1	Excellent/V.Good/Good	2	0
25	2	14	2	15	white	21.3744	female	0	HS or GED	1	Married	2	moderate risk	0	0.482759	1	Excellent/V.Good/Good	1	0
25	1	25	1	4	white	48.23	female	0	HS or GED	2	Married	3	moderate risk	0	0.862069	1	Excellent/V.Good/Good	3	0
13	1	3	1	23	white	25.8617	female	0	Some College	1	Single	3	moderate risk	0	0.115385	1	Fair/Poor	2	0
25	1	25	1	1	AA	20.4791	female	0	HS or GED	2	Single	2	moderate risk	0	0.961538	1	Excellent/V.Good/Good	1	0
73	1	26	1	1	AA	29.7057	female	3	<HS	2	Single	2	moderate risk	0	0.962963	1	Excellent/V.Good/Good	3	1
34	2	13	1	13	white	31.0965	female	3	HS or GED	3	Married	2	moderate risk	0	0.5	1	Excellent/V.Good/Good	3	0
13	1	3	1	25	AA	31.1732	female	0	Some College	1	Single	3	moderate risk	0	0.107143	1	Excellent/V.Good/Good	3	0
53	1	18	1	6	white	22.4367	female	2	Some College	2	Divorced/separated/Other	2	moderate risk	0	0.75	1	Excellent/V.Good/Good	1	0
38	1	16	1	11	AA	23.4387	male	1	HS or GED	1	Married	2	moderate risk	0	0.592593	1	Excellent/V.Good/Good	2	0
24	1	12	1	9	AI	25.2074	female	1	>College	1	Married	3	moderate risk	0	0.571429	1	Excellent/V.Good/Good	2	0
43	1	22	1	3	white	19.3812	female	1	Some College	1	Single	2	moderate risk	0	0.88	1	Excellent/V.Good/Good	1	0
51	1	29	1	1	AI	24.1615	female	1	Some College	1	Single	3	moderate risk	0	0.966667	1	Excellent/V.Good/Good	2	0
14	1	11	1	9	AI	24.8569	female	0	Some College	1	Married	2	moderate risk	0	0.55	1	Excellent/V.Good/Good	2	0
33	1	8	1	15	AI	25.4784	female	2	Some College	2	Single	3	moderate risk	0	0.347826	1	Excellent/V.Good/Good	2	0
39	1	26	1	1	white	22.3025	female	1	HS or GED	1	Single	2	moderate risk	0	0.962963	1	Fair/Poor	1	0
54	1	23	1	3	white	25.0349	female	2	Some College	3	Married	3	moderate risk	0	0.884615	1	Excellent/V.Good/Good	2	0
25	1	21	1	1	AI	24.564	female	0	HS or GED	1	Single	3	moderate risk	0	0.954545	1	Excellent/V.Good/Good	2	0
52	1	24	1	2	AA	23.3511	female	2	HS or GED	3	Single	2	moderate risk	0	0.923077	1	Excellent/V.Good/Good	2	0
52	3	26	2	3	white	29.6016	female	2	<HS	1	Single	3	moderate risk	0	0.896552	1	Excellent/V.Good/Good	3	1
74	1	26	1	2	AA	19.6578	female	3	<HS	2	Single	2	moderate risk	0	0.928571	1	Excellent/V.Good/Good	1	1
23	1	22	1	1	white	18.1273	female	0	<HS	1	Single	3	moderate risk	0	0.956522	1	Excellent/V.Good/Good	1	1
43	1	7	1	21	AA	48.0246	male	2	Some College	3	Married	2	moderate risk	0	0.25	1	Excellent/V.Good/Good	3	0
25	1	25	1	5	AA	19.7454	female	0	HS or GED	1	Single	3	moderate risk	0	0.833333	1	Fair/Poor	1	0
23	1	16	1	10	AA	21.5633	female	0	HS or GED	1	Married	3	moderate risk	0	0.615385	1	Excellent/V.Good/Good	1	0
17	1	16	1	12	AA	24.835	female	0	<HS	2	Married	2	moderate risk	0	0.571429	1	Excellent/V.Good/Good	2	1
13	1	10	1	9	white	20.5065	female	0	Some College	1	Single	3	moderate risk	0	0.526316	1	Excellent/V.Good/Good	1	0
13	1	12	1	8	AI	30.5955	female	0	Some College	3	Married	2	moderate risk	0	0.6	1	Excellent/V.Good/Good	3	0
20	1	1	1	27	AA	29.6865	female	1	Some College	2	Divorced/separated/Other	2	moderate risk	0	0.0357143	1	Excellent/V.Good/Good	3	0
31	1	19	1	1	white	20.7255	female	1	HS or GED	1	Single	3	moderate risk	0	0.95	1	Excellent/V.Good/Good	1	0
49	1	23	1	2	AA	18.4394	female	2	<HS	1	Single	3	moderate risk	0	0.92	1	Excellent/V.Good/Good	1	1
36	1	25	1	1	AA	19.0965	female	0	HS or GED	3	Single	2	moderate risk	0	0.961538	1	Excellent/V.Good/Good	1	0
60	1	26	1	2	AA	23.8576	female	2	>College	3	Married	3	moderate risk	0	0.928571	1	Excellent/V.Good/Good	2	0
27	1	23	1	1	white	19.9261	female	0	HS or GED	1	Single	3	moderate risk	0	0.958333	1	Excellent/V.Good/Good	1	0
13	1	6	1	13	white	21.8015	female	0	Some College	1	Single	3	moderate risk	0	0.315789	1	Excellent/V.Good/Good	1	0
34	1	28	1	1	AA	21.6235	female	0	<HS	3	Married	2	moderate risk	0	0.965517	1	Excellent/V.Good/Good	1	1
29	1	25	1	1	AA	24.0137	female	0	Some College	3	Single	3	moderate risk	0	0.961538	1	Excellent/V.Good/Good	2	0
34	1	27	1	1	AA	30.5024	female	0	Some College	2	Single	3	moderate risk	0	0.964286	1	Excellent/V.Good/Good	3	0
51	3	20	2	5	AA	21.9028	female	2	<HS	2	Single	2	moderate risk	0	0.8	1	Excellent/V.Good/Good	1	1
12	1	12	1	16	white	18.3025	female	0	<HS	1	Single	2	moderate risk	0	0.428571	1	Excellent/V.Good/Good	1	1
43	1	25	1	4	white	19.6961	female	1	HS or GED	1	Single	2	moderate risk	0	0.862069	1	Excellent/V.Good/Good	1	0
37	1	18	1	4	white	29.8207	female	1	HS or GED	2	Married	2	moderate risk	0	0.818182	1	Excellent/V.Good/Good	3	0
28	1	14	1	14	AA	34.1711	female	1	HS or GED	2	Married	3	moderate risk	0	0.5	1	Excellent/V.Good/Good	3	0
34	1	19	1	4	AA	22.642	female	1	Some College	2	Single	3	moderate risk	0	0.826087	1	Excellent/V.Good/Good	1	0
39	1	27	1	1	AA	28.3422	female	1	HS or GED	1	Single	2	moderate risk	0	0.964286	1	Excellent/V.Good/Good	2	0
20	1	19	1	2	AA	18.1109	female	0	<HS	1	Single	2	moderate risk	0	0.904762	1	Excellent/V.Good/Good	1	1
13	1	13	1	14	AA	18.7515	female	0	<HS	1	Single	3	moderate risk	0	0.481481	1	Excellent/V.Good/Good	1	1
25	1	22	1	7	white	22.9569	female	0	HS or GED	1	Married	2	moderate risk	0	0.758621	1	Excellent/V.Good/Good	1	0
25	1	24	1	5	white	30.6721	female	0	Some College	1	Married	2	moderate risk	0	0.827586	1	Excellent/V.Good/Good	3	0
14	1	14	1	6	AI	24.9856	female	0	HS or GED	1	Single	2	moderate risk	0	0.7	1	Excellent/V.Good/Good	2	0
10	1	9	1	16	AA	33.4018	female	0	HS or GED	3	Single	2	moderate risk	0	0.36	1	Excellent/V.Good/Good	3	0
25	1	25	1	2	white	20.4901	female	0	HS or GED	1	Single	2	moderate risk	0	0.925926	1	Fair/Poor	1	0
14	1	10	1	10	AA	40.1123	female	0	Some College	3	Married	2	moderate risk	0	0.5	1	Excellent/V.Good/Good	3	0
12	1	12	1	10	AA	34.0397	female	1	Some College	1	Divorced/separated/Other	2	moderate risk	0	0.545455	1	Excellent/V.Good/Good	3	0
23	1	22	1	1	AA	37.4401	female	0	Some College	1	Married	2	moderate risk	0	0.956522	1	Excellent/V.Good/Good	3	0
13	1	6	1	17	AA	23.258	female	0	HS or GED	1	Single	2	moderate risk	0	0.26087	1	Excellent/V.Good/Good	2	0
36	1	15	1	8	AA	44.616	female	1	Some College	3	Single	3	moderate risk	0	0.652174	1	Excellent/V.Good/Good	3	0
27	1	20	1	4	AA	21.2539	female	0	HS or GED	2	Single	2	moderate risk	0	0.833333	1	Excellent/V.Good/Good	1	0
53	4	22	2	6	AA	27.8357	female	3	Some College	1	Single	3	moderate risk	0	0.785714	1	Excellent/V.Good/Good	2	0
20	1	19	1	1	AA	19.1211	female	0	HS or GED	1	Single	3	moderate risk	0	0.95	1	Excellent/V.Good/Good	1	0
24	2	22	2	3	AI	19.321	female	0	HS or GED	1	Married	3	moderate risk	0	0.88	1	Excellent/V.Good/Good	1	0
45	1	19	1	1	white	26.9322	female	2	<HS	1	Single	2	moderate risk	0	0.95	1	Excellent/V.Good/Good	2	1
17	1	13	1	15	AA	25.1718	female	3	HS or GED	1	Single	2	moderate risk	0	0.464286	1	Fair/Poor	2	0
31	1	19	1	5	AA	26.8392	female	0	HS or GED	2	Single	2	moderate risk	0	0.791667	1	Excellent/V.Good/Good	2	0
25	1	19	1	3	AI	29.7029	female	0	HS or GED	3	Single	2	moderate risk	0	0.863636	1	Excellent/V.Good/Good	3	0
35	1	22	1	1	white	34.8611	male	1	HS or GED	1	Single	3	moderate risk	0	0.956522	1	Excellent/V.Good/Good	3	0
11	1	9	1	21	AA	35.8686	female	0	HS or GED	3	Single	2	moderate risk	0	0.3	1	Excellent/V.Good/Good	3	0
18	1	7	1	20	white	29.6783	male	3	HS or GED	2	Married	3	moderate risk	0	0.259259	1	Excellent/V.Good/Good	3	0
39	1	21	1	2	white	28.0684	female	1	Some College	2	Married	2	moderate risk	0	0.913043	1	Excellent/V.Good/Good	2	0
60	2	24	1	3	white	29.1253	female	3	<HS	4	Divorced/separated/Other	2	moderate risk	0	0.888889	1	Fair/Poor	3	1
68	1	17	1	1	AA	23.4086	female	4	HS or GED	3	Divorced/separated/Other	2	moderate risk	0	0.944444	1	Excellent/V.Good/Good	2	0
18	1	16	1	11	AA	21.8179	female	0	Some College	1	Single	2	moderate risk	0	0.592593	1	Excellent/V.Good/Good	1	0
68	3	25	1	3	AA	19.8658	female	3	<HS	2	Single	2	moderate risk	0	0.892857	1	Excellent/V.Good/Good	1	1
35	2	7	1	12	AA	22.5626	female	4	HS or GED	1	Single	2	moderate risk	0	0.368421	1	Excellent/V.Good/Good	1	0
36	2	21	2	6	white	26.4942	female	2	HS or GED	4	Married	2	moderate risk	0	0.777778	1	Excellent/V.Good/Good	2	0
25	2	10	1	18	AA	31.5264	female	1	Some College	4	Married	3	moderate risk	0	0.357143	1	Excellent/V.Good/Good	3	0
25	1	25	1	2	AA	20.8898	female	0	Some College	1	Single	3	moderate risk	0	0.925926	1	Excellent/V.Good/Good	1	0
26	1	22	1	3	AI	25.796	female	0	HS or GED	1	Single	2	moderate risk	0	0.88	1	Excellent/V.Good/Good	2	0
41	1	19	1	2	AA	25.6208	female	1	<HS	3	Single	2	moderate risk	0	0.904762	1	Excellent/V.Good/Good	2	1
48	2	24	1	1	white	18.4942	female	2	<HS	2	Single	3	moderate risk	0	0.96	1	Excellent/V.Good/Good	1	1
25	1	5	1	15	white	29.0732	female	2	<HS	1	Single	3	moderate risk	0	0.25	1	Excellent/V.Good/Good	3	1
20	1	20	1	7	AA	19.718	female	0	HS or GED	1	Single	3	moderate risk	0	0.740741	1	Excellent/V.Good/Good	1	0
13	1	3	1	25	AA	21.3005	female	0	HS or GED	1	Single	3	moderate risk	0	0.107143	1	Excellent/V.Good/Good	1	0
19	1	19	1	11	AA	24.1752	female	0	Some College	2	Single	3	moderate risk	0	0.633333	1	Excellent/V.Good/Good	2	0
51	2	24	1	3	AA	25.7166	female	2	HS or GED	3	Single	3	moderate risk	0	0.888889	1	Excellent/V.Good/Good	2	0
25	1	20	1	1	white	33.1992	female	0	HS or GED	4	Single	2	moderate risk	0	0.952381	1	Excellent/V.Good/Good	3	0
26	1	22	1	4	AA	21.9603	female	0	HS or GED	1	Single	3	moderate risk	0	0.846154	1	Excellent/V.Good/Good	1	0
25	1	10	1	17	AA	22.8884	female	1	HS or GED	1	Single	2	moderate risk	0	0.37037	1	Excellent/V.Good/Good	1	0
25	1	25	1	3	AA	36.3094	female	0	<HS	4	Single	2	moderate risk	0	0.892857	1	Excellent/V.Good/Good	3	1
39	3	23	2	2	AI	25.0787	female	1	Some College	2	Married	3	moderate risk	0	0.92	1	Excellent/V.Good/Good	2	0
18	2	11	2	12	AI	19.2033	female	0	<HS	1	Single	2	moderate risk	0	0.478261	1	Fair/Poor	1	1
58	1	18	1	2	white	21.7906	female	3	HS or GED	1	Single	2	moderate risk	0	0.9	1	Excellent/V.Good/Good	1	0
29	1	21	1	5	AA	22.0068	female	0	HS or GED	1	Single	2	moderate risk	0	0.807692	1	Excellent/V.Good/Good	1	0
23	1	4	1	16	AI	19.1239	female	1	HS or GED	1	Married	2	moderate risk	0	0.2	1	Excellent/V.Good/Good	1	0
32	1	26	1	1	AA	19.1321	female	0	HS or GED	1	Single	2	moderate risk	0	0.962963	1	Excellent/V.Good/Good	1	0
39	1	20	1	3	AA	22.7159	female	1	Some College	2	Divorced/separated/Other	3	moderate risk	0	0.869565	1	Excellent/V.Good/Good	1	0
13	1	5	1	22	white	21.629	female	0	HS or GED	1	Single	2	moderate risk	0	0.185185	1	Excellent/V.Good/Good	1	0
56	1	22	1	1	AI	21.2594	female	2	<HS	2	Single	2	moderate risk	0	0.956522	1	Excellent/V.Good/Good	1	1
32	2	10	1	9	white	27.54	female	3	HS or GED	3	Single	2	moderate risk	0	0.526316	1	Excellent/V.Good/Good	2	0
43	1	13	1	11	white	20.1615	female	2	HS or GED	1	Single	3	moderate risk	0	0.541667	1	Excellent/V.Good/Good	1	0
37	1	13	1	10	AA	19.6249	female	1	Some College	1	Single	3	moderate risk	0	0.565217	1	Excellent/V.Good/Good	1	0
13	1	13	1	16	white	27.0992	female	0	<HS	4	Single	2	moderate risk	0	0.448276	1	Excellent/V.Good/Good	2	1
19	1	17	1	3	AI	22.5216	female	0	HS or GED	2	Single	3	moderate risk	0	0.85	1	Excellent/V.Good/Good	1	0
13	1	12	1	11	white	19.0472	female	0	HS or GED	1	Single	2	moderate risk	0	0.521739	1	Excellent/V.Good/Good	1	0
40	1	19	1	1	AA	19.7207	female	1	Some College	1	Single	3	moderate risk	0	0.95	1	Fair/Poor	1	0
23	1	20	1	2	AI	23.5674	female	0	<HS	1	Single	2	moderate risk	0	0.909091	1	Excellent/V.Good/Good	2	1
30	1	21	1	1	white	20.2272	female	0	<HS	1	Married	3	moderate risk	0	0.954545	1	Excellent/V.Good/Good	1	1
27	1	27	1	1	white	19.8905	female	0	<HS	1	Single	2	moderate risk	0	0.964286	1	Excellent/V.Good/Good	1	1
19	1	19	1	1	AI	18.4011	female	0	<HS	1	Single	2	moderate risk	0	0.95	1	Excellent/V.Good/Good	1	1
14	1	2	1	26	white	36.9555	female	0	Some College	2	Married	2	moderate risk	0	0.0714286	1	Fair/Poor	3	0
15	1	3	1	23	AA	28.5613	female	0	Some College	3	Married	3	moderate risk	0	0.115385	1	Fair/Poor	3	0
42	1	25	1	1	AA	36.1807	female	1	<HS	4	Divorced/separated/Other	2	moderate risk	0	0.961538	1	Fair/Poor	3	1
27	1	13	1	14	AA	21.3607	female	1	Some College	1	Single	3	moderate risk	0	0.481481	1	Excellent/V.Good/Good	1	0
35	2	22	1	6	AA	24.5421	female	2	Some College	1	Single	2	moderate risk	0	0.785714	1	Excellent/V.Good/Good	2	0
17	1	16	1	11	white	27.8275	female	0	>College	1	Single	3	moderate risk	0	0.592593	1	Excellent/V.Good/Good	2	0
20	2	8	1	11	AI	23.1075	female	4	Some College	1	Single	3	moderate risk	0	0.421053	1	Excellent/V.Good/Good	2	0
41	1	28	1	1	AA	18.8857	female	1	HS or GED	1	Single	2	moderate risk	0	0.965517	1	Excellent/V.Good/Good	1	0
43	1	21	1	1	AA	20.8679	female	1	<HS	3	Single	2	moderate risk	0	0.954545	1	Excellent/V.Good/Good	1	1
25	1	21	1	1	AI	19.9124	female	0	<HS	1	Single	2	moderate risk	0	0.954545	1	Excellent/V.Good/Good	1	1
56	1	21	1	3	white	23.1047	female	2	Some College	2	Married	3	moderate risk	0	0.875	1	Excellent/V.Good/Good	2	0
51	2	16	1	4	AI	22.3737	female	3	<HS	3	Single	2	moderate risk	0	0.8	1	Fair/Poor	1	1
26	1	25	1	4	white	18.1547	female	0	<HS	1	Single	2	moderate risk	0	0.862069	1	Excellent/V.Good/Good	1	1
18	1	17	1	2	AI	19.666	female	0	<HS	1	Single	3	moderate risk	0	0.894737	1	Excellent/V.Good/Good	1	1
51	1	20	1	1	white	23.6386	female	2	Some College	1	Divorced/separated/Other	3	moderate risk	0	0.952381	1	Excellent/V.Good/Good	2	0
35	2	25	2	2	AA	25.2594	female	0	Some College	1	Single	3	moderate risk	0	0.925926	1	Excellent/V.Good/Good	2	0
18	1	14	1	14	white	26.6393	female	0	Some College	1	Single	3	moderate risk	0	0.5	1	Excellent/V.Good/Good	2	0
33	1	27	1	1	AA	22.7406	female	0	HS or GED	1	Single	2	moderate risk	0	0.964286	1	Excellent/V.Good/Good	1	0
20	1	7	1	19	AA	27.217	female	1	Some College	1	Single	3	moderate risk	0	0.269231	1	Excellent/V.Good/Good	2	0
41	1	3	1	20	white	24.564	female	3	HS or GED	3	Married	3	moderate risk	0	0.130435	1	Excellent/V.Good/Good	2	0
42	1	25	1	3	AA	20.9309	female	1	HS or GED	2	Single	3	moderate risk	0	0.892857	1	Excellent/V.Good/Good	1	0
13	1	5	1	17	AI	23.8303	female	0	Some College	1	Married	3	moderate risk	0	0.227273	1	Excellent/V.Good/Good	2	0
26	2	15	2	9	AA	30.9322	male	0	HS or GED	2	Single	2	moderate risk	0	0.625	1	Excellent/V.Good/Good	3	0
13	1	8	1	12	white	35.822	female	0	Some College	1	Married	2	moderate risk	0	0.4	1	Fair/Poor	3	0
16	1	6	1	17	AA	35.0116	female	0	HS or GED	4	Married	2	moderate risk	0	0.26087	1	Excellent/V.Good/Good	3	0
59	1	17	1	13	white	36.6899	female	3	HS or GED	2	Married	3	moderate risk	0	0.566667	1	Excellent/V.Good/Good	3	0
25	1	24	1	5	AA	24.2327	female	0	<HS	3	Single	2	moderate risk	0	0.827586	1	Excellent/V.Good/Good	2	1
25	1	16	1	11	white	25.0322	female	0	<HS	1	Divorced/separated/Other	2	moderate risk	0	0.592593	1	Fair/Poor	2	1
25	1	9	1	17	AA	41.9357	female	1	HS or GED	2	Single	2	moderate risk	0	0.346154	1	Excellent/V.Good/Good	3	0
70	3	24	2	5	white	28.4627	female	4	<HS	3	Married	2	moderate risk	0	0.827586	1	Fair/Poor	3	1
25	2	25	2	5	AA	35.4606	male	0	Some College	4	Single	3	moderate risk	0	0.833333	1	Excellent/V.Good/Good	3	0
38	1	20	1	1	AI	30.078	female	1	HS or GED	3	Single	2	moderate risk	0	0.952381	1	Excellent/V.Good/Good	3	0
29	1	24	1	1	AI	22.6146	female	0	<HS	1	Single	2	moderate risk	0	0.96	1	Fair/Poor	1	1
28	1	19	1	1	white	34.4832	female	0	Some College	4	Divorced/separated/Other	3	moderate risk	0	0.95	1	Excellent/V.Good/Good	3	0
40	1	19	1	2	AI	23.6715	male	1	<HS	2	Single	2	moderate risk	0	0.904762	1	Excellent/V.Good/Good	2	1
37	1	23	1	2	AI	25.3552	female	1	HS or GED	2	Single	3	moderate risk	0	0.92	1	Excellent/V.Good/Good	2	0
36	1	26	1	3	AA	31.9233	female	0	Some College	3	Single	3	moderate risk	0	0.896552	1	Excellent/V.Good/Good	3	0
35	1	18	0	0	white	22.5626	female	2	Some College	1	Married	5	low risk	0	1	0	Fair/Poor	1	0
30	0	29	0	0	white	36.9692	female	0	Some College	4	Divorced/separated/Other	6	low risk	0	1	0	Excellent/V.Good/Good	3	0
39	0	30	0	0	AA	20.178	female	0	Some College	1	Single	4	low risk	0	1	0	Excellent/V.Good/Good	1	0
57	0	20	0	0	AI	23.6797	female	3	Some College	2	Married	5	low risk	0	1	0	Excellent/V.Good/Good	2	0
30	0	27	0	0	AA	33.2375	female	0	Some College	2	Single	6	low risk	0	1	0	Excellent/V.Good/Good	3	0
48	0	24	0	0	white	27.0281	female	2	>College	1	Married	6	low risk	0	1	0	Excellent/V.Good/Good	2	0
39	0	27	0	0	AA	27.3812	female	1	<HS	3	Single	6	low risk	0	1	0	Excellent/V.Good/Good	2	1
41	0	27	0	0	AA	36.9966	female	1	Some College	4	Single	5	low risk	0	1	0	Excellent/V.Good/Good	3	0
50	0	27	0	0	white	40.1068	female	1	>College	3	Married	6	low risk	0	1	0	Excellent/V.Good/Good	3	0
45	0	27	0	0	AA	33.5441	female	1	<HS	3	Single	4	low risk	0	1	0	Excellent/V.Good/Good	3	1
28	0	27	0	0	AA	20.0082	female	0	HS or GED	1	Single	5	low risk	0	1	0	Excellent/V.Good/Good	1	0
24	0	22	0	0	AI	28.6133	female	0	HS or GED	3	Married	4	low risk	0	1	0	Excellent/V.Good/Good	3	0
48	1	21	0	0	white	22.3244	female	2	HS or GED	2	Single	4	low risk	0	1	0	Excellent/V.Good/Good	1	0
28	0	22	0	0	white	20.1095	female	0	HS or GED	1	Single	4	low risk	0	1	0	Excellent/V.Good/Good	1	0
47	1	22	0	0	white	25.3005	female	2	Some College	2	Single	6	low risk	0	1	0	Excellent/V.Good/Good	2	0
66	1	22	0	0	AI	31.5975	female	3	<HS	4	Married	4	low risk	0	1	0	Excellent/V.Good/Good	3	1
20	0	18	0	0	white	33.5578	female	3	HS or GED	2	Married	6	low risk	0	1	0	Excellent/V.Good/Good	3	0
58	2	19	0	0	AI	24.8241	female	3	Some College	1	Single	5	low risk	0	1	0	Excellent/V.Good/Good	2	0
63	0	23	0	0	white	29.577	female	3	HS or GED	1	Single	5	low risk	0	1	0	Excellent/V.Good/Good	3	0
44	1	27	0	0	white	25.1828	female	3	<HS	3	Single	5	low risk	0	1	0	Excellent/V.Good/Good	2	1
70	0	25	0	0	AA	24.4189	female	3	Some College	3	Married	4	low risk	0	1	0	Excellent/V.Good/Good	2	0
44	0	18	0	0	white	45.3689	female	2	>College	3	Married	6	low risk	0	1	0	Excellent/V.Good/Good	3	0
57	0	22	0	0	white	47.9644	female	2	HS or GED	1	Married	4	low risk	0	1	0	Excellent/V.Good/Good	3	0
47	0	30	0	0	white	24.1478	female	1	HS or GED	1	Single	5	low risk	0	1	0	Excellent/V.Good/Good	2	0
30	0	19	0	0	white	30.7242	female	4	>College	3	Married	6	low risk	0	1	0	Excellent/V.Good/Good	3	0
45	0	25	0	0	white	53.1773	female	1	HS or GED	3	Divorced/separated/Other	4	low risk	0	1	0	Excellent/V.Good/Good	3	0
36	0	27	0	0	AA	25.8234	female	0	Some College	3	Single	5	low risk	0	1	0	Excellent/V.Good/Good	2	0
37	0	26	0	0	white	35.4196	male	0	<HS	3	Married	4	low risk	0	1	0	Excellent/V.Good/Good	3	1
33	1	19	0	0	AI	19.0253	female	1	Some College	3	Single	4	low risk	0	1	0	Excellent/V.Good/Good	1	0
56	0	29	0	0	AA	27.0719	female	2	Some College	2	Single	6	low risk	0	1	0	Excellent/V.Good/Good	2	0
30	0	26	0	0	white	28.6598	female	0	Some College	1	Divorced/separated/Other	5	low risk	0	1	0	Excellent/V.Good/Good	3	0
26	0	26	0	0	AA	19.269	female	0	<HS	1	Single	5	low risk	0	1	0	Excellent/V.Good/Good	1	1
37	0	29	0	0	white	21.0787	female	0	Some College	2	Single	5	low risk	0	1	0	Excellent/V.Good/Good	1	0
36	0	21	0	0	AI	44.3149	female	1	Some College	4	Married	6	low risk	0	1	0	Excellent/V.Good/Good	3	0
44	0	27	0	0	white	29.7358	female	1	Some College	2	Married	5	low risk	0	1	0	Excellent/V.Good/Good	3	0
24	0	23	0	0	white	34.5654	female	0	<HS	1	Single	4	low risk	0	1	0	Fair/Poor	3	1
29	0	22	0	0	AA	30.0589	female	0	Some College	3	Single	4	low risk	0	1	0	Excellent/V.Good/Good	3	0
32	0	28	0	0	white	19.4661	female	0	Some College	1	Single	4	low risk	0	1	0	Excellent/V.Good/Good	1	0
27	0	27	0	0	white	24.9172	female	0	Some College	1	Single	6	low risk	0	1	0	Excellent/V.Good/Good	2	0
32	0	29	0	0	AA	30.0424	female	0	Some College	2	Single	4	low risk	0	1	0	Excellent/V.Good/Good	3	0
42	0	27	0	0	white	21.8563	female	1	HS or GED	2	Single	5	low risk	0	1	0	Excellent/V.Good/Good	1	0
23	1	22	0	0	AA	23.4524	female	0	Some College	1	Single	6	low risk	0	1	0	Excellent/V.Good/Good	2	0
66	0	20	0	0	AA	41.0979	female	3	Some College	3	Married	5	low risk	0	1	0	Excellent/V.Good/Good	3	0
29	0	26	0	0	white	39.8029	female	0	HS or GED	2	Married	4	low risk	0	1	0	Excellent/V.Good/Good	3	0
33	0	25	0	0	white	24.8323	female	0	HS or GED	3	Married	6	low risk	0	1	0	Fair/Poor	2	0
45	0	23	0	0	AA	32.2875	female	1	Some College	2	Single	4	low risk	0	1	0	Excellent/V.Good/Good	3	0
39	0	24	0	0	AA	33.8891	female	1	HS or GED	3	Single	5	low risk	0	1	0	Excellent/V.Good/Good	3	0
21	0	20	0	0	AA	22.3847	female	0	Some College	1	Single	4	low risk	0	1	0	Fair/Poor	1	0
67	0	27	0	0	white	29.2183	male	3	HS or GED	3	Married	5	low risk	0	1	0	Excellent/V.Good/Good	3	0
49	0	28	0	0	AA	28.9802	female	1	HS or GED	2	Single	4	low risk	0	1	0	Excellent/V.Good/Good	3	0
40	0	19	0	0	white	21.6537	female	1	Some College	1	Single	4	low risk	0	1	0	Excellent/V.Good/Good	1	0
22	0	21	0	0	white	29.6099	female	0	Some College	3	Divorced/separated/Other	6	low risk	0	1	0	Excellent/V.Good/Good	3	0
39	0	21	0	0	white	42.475	female	1	Some College	1	Married	6	low risk	0	1	0	Excellent/V.Good/Good	3	0
69	0	28	0	0	white	23.7344	female	3	HS or GED	2	Single	6	low risk	0	1	0	Fair/Poor	2	0
32	0	20	0	0	AI	29.065	female	0	Some College	2	Single	4	low risk	0	1	0	Excellent/V.Good/Good	3	0
26	0	26	0	0	white	21.2047	female	0	Some College	1	Single	6	low risk	0	1	0	Excellent/V.Good/Good	1	0
51	0	19	0	0	AA	29.1745	female	2	Some College	4	Single	4	low risk	0	1	0	Excellent/V.Good/Good	3	0
30	0	27	0	0	white	29.2402	female	0	Some College	2	Single	6	low risk	0	1	0	Excellent/V.Good/Good	3	0
30	0	25	0	0	white	37.7714	female	0	HS or GED	4	Divorced/separated/Other	6	low risk	0	1	0	Excellent/V.Good/Good	3	0
53	2	29	0	0	white	23.9918	female	3	HS or GED	3	Single	6	low risk	0	1	0	Excellent/V.Good/Good	2	0
31	0	20	0	0	AI	20.3641	female	0	<HS	1	Married	4	low risk	0	1	0	Excellent/V.Good/Good	1	1
61	1	20	0	0	AI	23.8932	female	3	Some College	1	Divorced/separated/Other	5	low risk	0	1	0	Excellent/V.Good/Good	2	0
63	1	27	0	0	white	23.4031	female	3	HS or GED	1	Single	4	low risk	0	1	0	Excellent/V.Good/Good	2	0
28	0	27	0	0	AA	20.4709	male	0	Some College	1	Married	6	low risk	0	1	0	Excellent/V.Good/Good	1	0
62	1	18	0	0	AA	27.1157	female	3	Some College	2	Single	5	low risk	0	1	0	Excellent/V.Good/Good	2	0
33	0	30	0	0	AA	29.1718	male	0	HS or GED		Divorced/separated/Other	6	low risk	0	1	0	Fair/Poor	3	0
30	0	26	0	0	white	25.6674	female	0	>College	1	Single	6	low risk	0	1	0	Excellent/V.Good/Good	2	0
40	1	26	0	0	AA	29.9849	male	1	Some College	1	Married	6	low risk	0	1	0	Fair/Poor	3	0
41	0	29	0	0	white	21.5934	female	1	Some College	2	Married	5	low risk	0	1	0	Excellent/V.Good/Good	1	0
60	0	29	0	0	white	25.5688	female	2	Some College	1	Married	5	low risk	0	1	0	Excellent/V.Good/Good	2	0
53	0	30	0	0	white	23.5017	female	1	HS or GED	2	Married	4	low risk	0	1	0	Fair/Poor	2	0
62	0	19	0	0	AA	24.0411	female	3	<HS	4	Single	4	low risk	0	1	0	Excellent/V.Good/Good	2	1
30	0	28	0	0	white	19.7098	female	0	<HS	1	Single	5	low risk	0	1	0	Fair/Poor	1	1
29	0	22	0	0	white	20.2382	female	0	HS or GED	1	Single	5	low risk	0	1	0	Excellent/V.Good/Good	1	0
37	0	23	0	0	white	40.4353	female	1	>College	1	Divorced/separated/Other	6	low risk	0	1	0	Excellent/V.Good/Good	3	0
22	0	20	0	0	white	22.7159	female	0	Some College	1	Single	6	low risk	0	1	0	Excellent/V.Good/Good	1	0
31	0	21	0	0	AI	51.1129	female	0	Some College	3	Divorced/separated/Other	4	low risk	0	1	0	Excellent/V.Good/Good	3	0
21	0	20	0	0	AI	27.603	female	0	Some College	2	Married	4	low risk	0	1	0	Excellent/V.Good/Good	2	0
44	0	21	0	0	white	23.3484	male	1	HS or GED	1	Married	5	low risk	0	1	0	Fair/Poor	2	0
43	0	29	0	0	white	32.7365	female	1	HS or GED	3	Married	4	low risk	0	1	0	Excellent/V.Good/Good	3	0
51	1	25	0	0	white	25.8179	female	2	HS or GED	4	Married	6	low risk	0	1	0	Excellent/V.Good/Good	2	0
58	1	26	0	0	AI	19.2799	female	2	<HS	2	Single	4	low risk	0	1	0	Excellent/V.Good/Good	1	1
55	0	28	0	0	white	33.306	female	2	Some College	4	Married	6	low risk	0	1	0	Excellent/V.Good/Good	3	0
30	0	30	0	0	white	26.0698	female	0	HS or GED	4	Married	4	low risk	0	1	0	Excellent/V.Good/Good	2	0
42	0	26	0	0	white	25.2047	female	1	HS or GED	1	Married	6	low risk	0	1	0	Fair/Poor	2	0
20	0	20	0	0	AI	19.9069	female	0	HS or GED	1	Single	5	low risk	0	1	0	Excellent/V.Good/Good	1	0
34	0	28	0	0	white	28.9363	female	0	Some College	1	Married	6	low risk	0	1	0	Excellent/V.Good/Good	3	0
73	0	29	0	0	white	26.0671	female	3	Some College	3	Married	5	low risk	0	1	0	Excellent/V.Good/Good	2	0
27	0	21	0	0	AI	22.4093	female	0	HS or GED	2	Single	5	low risk	0	1	0	Excellent/V.Good/Good	1	0
32	0	20	0	0	white	34.6831	female	1	Some College	1	Married	6	low risk	0	1	0	Excellent/V.Good/Good	3	0
28	0	28	0	0	white	24.2437	female	0	Some College	4	Single	6	low risk	0	1	0	Excellent/V.Good/Good	2	0
39	0	24	0	0	white	26.371	female	1	HS or GED	1	Married	6	low risk	0	1	0	Excellent/V.Good/Good	2	0
29	0	28	0	0	AA	30.694	female	0	>College	3	Single	5	low risk	0	1	0	Excellent/V.Good/Good	3	0
24	0	20	0	0	AI	26.2916	female	0	Some College	2	Single	6	low risk	0	1	0	Excellent/V.Good/Good	2	0
37	0	30	0	0	white	26.308	female	0	>College	2	Single	4	low risk	0	1	0	Excellent/V.Good/Good	2	0
30	0	26	0	0	AA	25.2813	female	0	Some College	3	Single	5	low risk	0	1	0	Excellent/V.Good/Good	2	0
53	0	22	0	0	AA	31.6742	female	2	HS or GED	3	Married	4	low risk	0	1	0	Excellent/V.Good/Good	3	0
30	0	30	0	0	AA	20.4244	female	0	HS or GED	2	Single	4	low risk	0	1	0	Excellent/V.Good/Good	1	0
30	0	25	0	0	white	22.6256	female	0	Some College	2	Single	4	low risk	0	1	0	Excellent/V.Good/Good	1	0
36	0	29	0	0	white	19.6359	female	0	HS or GED	1	Single	6	low risk	0	1	0	Excellent/V.Good/Good	1	0
51	0	27	0	0	white	25.6756	female	1	HS or GED	1	Divorced/separated/Other	5	low risk	0	1	0	Excellent/V.Good/Good	2	0
65	0	29	0	0	white	24.2738	female	3	HS or GED	4	Married	4	low risk	0	1	0	Excellent/V.Good/Good	2	0
43	0	21	0	0	white	23.0801	female	1	HS or GED	2	Married	5	low risk	0	1	0	Excellent/V.Good/Good	2	0
70	0	28	0	0	AA	29.1581	female	3	Some College	4	Divorced/separated/Other	4	low risk	0	1	0	Excellent/V.Good/Good	3	0
49	0	24	0	0	white	24.449	female	2	HS or GED	4	Divorced/separated/Other	4	low risk	0	1	0	Excellent/V.Good/Good	2	0
32	0	20	0	0	AI	22.3792	female	0	<HS	3	Divorced/separated/Other	5	low risk	0	1	0	Excellent/V.Good/Good	1	1
32	0	28	0	0	white	23.5373	female	0	Some College	1	Divorced/separated/Other	5	low risk	0	1	0	Excellent/V.Good/Good	2	0
34	0	29	0	0	white	45.3607	female	0	HS or GED	3	Divorced/separated/Other	4	low risk	0	1	0	Excellent/V.Good/Good	3	0
43	1	20	0	0	AI	23.2827	female	2	<HS	4	Single	4	low risk	0	1	0	Excellent/V.Good/Good	2	1
31	0	28	0	0	white	23.5346	female	0	HS or GED	1	Single	6	low risk	0	1	0	Excellent/V.Good/Good	2	0
43	0	25	0	0	AA	30.8939	female	1	>College	2	Single	4	low risk	0	1	0	Excellent/V.Good/Good	3	0
29	0	22	0	0	white	30.3272	female	0	Some College	2	Single	4	low risk	0	1	0	Fair/Poor	3	0
29	0	28	0	0	AA	19.7153	female	0	Some College	1	Single	5	low risk	0	1	0	Excellent/V.Good/Good	1	0
37	0	22	0	0	white	60.8788	female	1	HS or GED	4	Married	6	low risk	0	1	0	Excellent/V.Good/Good	3	0
61	0	20	0	0	AI	41.7604	male	3	HS or GED	2	Married	6	low risk	0	1	0	Excellent/V.Good/Good	3	0
42	0	23	0	0	white	25.0787	female	1	Some College	2	Married	4	low risk	0	1	0	Excellent/V.Good/Good	2	0
30	0	26	0	0	AA	22.2806	female	0	<HS	1	Single	4	low risk	0	1	0	Excellent/V.Good/Good	1	1
27	0	23	0	0	white	27.2142	female	2	Some College	2	Married	5	low risk	0	1	0	Excellent/V.Good/Good	2	0
44	0	18	0	0	white	27.1841	female	2	Some College	1	Single	5	low risk	0	1	0	Fair/Poor	2	0
33	0	27	0	0	white	37.6701	female	0	<HS	1	Single	6	low risk	0	1	0	Fair/Poor	3	1
57	0	27	0	0	white	22.7351	female	2	Some College	1	Divorced/separated/Other	5	low risk	0	1	0	Excellent/V.Good/Good	1	0
28	0	27	0	0	white	26.5161	female	0	HS or GED	2	Single	4	low risk	0	1	0	Excellent/V.Good/Good	2	0
73	0	19	0	0	AI	32.5366	female	4	Some College	4	Married	5	low risk	0	1	0	Excellent/V.Good/Good	3	0
38	0	30	0	0	AA	19.1841	female	1	HS or GED	2	Single	6	low risk	0	1	0	Fair/Poor	1	0
23	1	11	0	12	AI	27.3703	female	1	<HS	3	Single	4	low risk	0	0.478261	0	Excellent/V.Good/Good	2	1
67	1	18	0	0	AA	30.5435	female	4	>College	2	Single	6	low risk	0	1	0	Excellent/V.Good/Good	3	0
29	0	23	0	0	white	19.5756	female	0	HS or GED	1	Single	4	low risk	0	1	0	Excellent/V.Good/Good	1	0
20	0	20	0	0	AI	20.2437	female	0	HS or GED	1	Single	5	low risk	0	1	0	Excellent/V.Good/Good	1	0
45	2	23	0	0	AI	27.7563	female	2	HS or GED	3	Single	5	low risk	0	1	0	Excellent/V.Good/Good	2	0
64	2	19	0	0	AA	21.2649	female	3	HS or GED	2	Single	4	low risk	0	1	0	Excellent/V.Good/Good	1	0
23	0	22	0	0	white	29.1417	female	0	HS or GED	2	Married	5	low risk	0	1	0	Excellent/V.Good/Good	3	0
63	1	28	0	0	AI	24.9719	female	2	Some College	1	Single	5	low risk	0	1	0	Excellent/V.Good/Good	2	0
46	0	28	0	0	white	27.5181	female	1	HS or GED	2	Single	5	low risk	0	1	0	Excellent/V.Good/Good	2	0
37	0	29	0	0	AA	25.2621	female	0	Some College	1	Married	6	low risk	0	1	0	Excellent/V.Good/Good	2	0
59	2	26	0	0	AA	29.024	female	3	HS or GED	2	Single	6	low risk	0	1	0	Excellent/V.Good/Good	3	0
21	0	20	0	0	AA	25.4511	female	0	HS or GED	2	Single	4	low risk	0	1	0	Excellent/V.Good/Good	2	0
31	0	26	0	0	white	26.8419	female	0	HS or GED	1	Single	4	low risk	0	1	0	Excellent/V.Good/Good	2	0
37	0	27	0	0	white	28.4517	female	1	Some College	2	Married	4	low risk	0	1	0	Excellent/V.Good/Good	2	0
33	0	25	0	0	AA	27.4606	female	0	Some College	2	Single	4	low risk	0	1	0	Fair/Poor	2	0
42	0	29	0	0	white	24.167	female	1	Some College	3	Married	5	low risk	0	1	0	Excellent/V.Good/Good	2	0
37	0	18	0	0	white	29.0185	female	1	>College	1	Married	6	low risk	0	1	0	Excellent/V.Good/Good	3	0
44	0	28	0	0	AA	21.2676	female	1	Some College	2	Single	5	low risk	0	1	0	Excellent/V.Good/Good	1	0
49	0	29	0	0	AA	22.6995	female	1	HS or GED	2	Single	5	low risk	0	1	0	Excellent/V.Good/Good	1	0
47	2	21	0	0	AI	27.3785	female	3	>College	2	Single	4	low risk	0	1	0	Excellent/V.Good/Good	2	0
25	0	23	0	0	AI	24.3313	female	0	<HS	2	Single	5	low risk	0	1	0	Excellent/V.Good/Good	2	1
26	0	25	0	0	AI	23.5044	female	0	HS or GED	1	Single	5	low risk	0	1	0	Excellent/V.Good/Good	2	0
20	0	19	0	0	white	23.5127	female	0	>College	1	Divorced/separated/Other	6	low risk	0	1	0	Excellent/V.Good/Good	2	0
50	1	26	0	0	AA	30.2396	female	2	HS or GED	4	Single	5	low risk	0	1	0	Excellent/V.Good/Good	3	0
62	1	21	0	0	white	23.6605	female	3	<HS	2	Divorced/separated/Other	4	low risk	0	1	0	Fair/Poor	2	1
33	0	22	0	0	white	23.718	female	0	Some College	1	Divorced/separated/Other	5	low risk	0	1	0	Excellent/V.Good/Good	2	0
35	2	19	0	0	AI	26.475	female	2	Some College	1	Married	4	low risk	0	1	0	Excellent/V.Good/Good	2	0
31	0	20	0	0	AI	25.6509	female	0	Some College	1	Married	5	low risk	0	1	0	Excellent/V.Good/Good	2	0
40	0	28	0	0	AA	34.9624	female	1	Some College	3	Married	5	low risk	0	1	0	Excellent/V.Good/Good	3	0
48	0	23	0	0	white	29.0732	female	2	HS or GED	3	Married	6	low risk	0	1	0	Fair/Poor	3	0
37	0	29	0	0	white	23.4059	female	0	Some College	1	Single	6	low risk	0	1	0	Fair/Poor	2	0
31	0	20	0	0	AI	22.2204	female	0	<HS	1	Married	4	low risk	0	1	0	Excellent/V.Good/Good	1	1
68	0	24	0	0	white	26.4887	female	3	HS or GED	2	Divorced/separated/Other	4	low risk	0	1	0	Excellent/V.Good/Good	2	0
24	0	23	0	0	AA	32.9829	female	1	HS or GED	2	Married	5	low risk	0	1	0	Excellent/V.Good/Good	3	0
61	1	23	0	0	white	22.2669	female	3	HS or GED	3	Single	6	low risk	0	1	0	Excellent/V.Good/Good	1	0
31	0	25	0	0	AI	24.2847	female	0	Some College	2	Divorced/separated/Other	4	low risk	0	1	0	Excellent/V.Good/Good	2	0
28	0	25	0	0	white	20.6105	female	0	HS or GED	1	Married	5	low risk	0	1	0	Excellent/V.Good/Good	1	0
72	0	29	0	0	AA	28.4107	female	3	<HS	2	Single	4	low risk	0	1	0	Fair/Poor	2	1
59	0	24	0	0	white	28.3258	female	2	HS or GED	2	Married	6	low risk	0	1	0	Excellent/V.Good/Good	2	0
48	0	29	0	0	white	25.848	female	1	HS or GED	4	Single	5	low risk	0	1	0	Excellent/V.Good/Good	2	0
35	0	26	0	0	AA	20.345	male	1	Some College	1	Married	6	low risk	0	1	0	Excellent/V.Good/Good	1	0
28	0	23	0	0	white	20.3285	female	1	HS or GED	2	Married	4	low risk	0	1	0	Excellent/V.Good/Good	1	0
38	0	20	0	0	AI	44.1588	female	1	Some College	3	Married	5	low risk	0	1	0	Fair/Poor	3	0
31	0	24	0	0	white	32.6817	female	0	>College	2	Divorced/separated/Other	6	low risk	0	1	0	Excellent/V.Good/Good	3	0
53	0	29	0	0	AI	31.2197	female	2	Some College	2	Single	5	low risk	0	1	0	Excellent/V.Good/Good	3	0
31	0	28	0	0	white	24.2081	female	0	HS or GED	1	Single	5	low risk	0	1	0	Excellent/V.Good/Good	2	0
48	0	24	0	0	white	22.7187	female	1	>College	1	Single	6	low risk	0	1	0	Excellent/V.Good/Good	1	0
67	0	27	0	0	white	27.4114	female	3	Some College	3	Single	6	low risk	0	1	0	Fair/Poor	2	0
66	0	29	0	0	white	24.5339	female	3	<HS	1	Married	5	low risk	0	1	0	Excellent/V.Good/Good	2	1
34	0	21	0	0	white	37.7057	female	1	>College	1	Married	6	low risk	0	1	0	Excellent/V.Good/Good	3	0
43	1	19	0	0	white	23.1786	female	3	HS or GED	2	Married	5	low risk	0	1	0	Excellent/V.Good/Good	2	0
63	0	27	0	0	white	25.7194	female	3	<HS	4	Divorced/separated/Other	4	low risk	0	1	0	Excellent/V.Good/Good	2	1
50	0	24	0	0	white	27.9124	female	2	Some College	3	Married	4	low risk	0	1	0	Excellent/V.Good/Good	2	0
38	0	29	0	0	AA	22.2971	female	0	HS or GED	1	Married	6	low risk	0	1	0	Excellent/V.Good/Good	1	0
36	0	20	0	0	white	34.245	female	1	Some College	1	Single	6	low risk	0	1	0	Excellent/V.Good/Good	3	0
27	0	27	0	0	white	18.5572	female	0	HS or GED	1	Married	4	low risk	0	1	0	Excellent/V.Good/Good	1	0
45	0	30	0	0	AA	30.8063	female	1	Some College	3	Married	5	low risk	0	1	0	Excellent/V.Good/Good	3	0
58	1	29	0	0	AA	43.5866	female	2	HS or GED	2	Single	4	low risk	0	1	0	Fair/Poor	3	0
21	0	20	0	0	white	20.1807	female	0	HS or GED	1	Single	4	low risk	0	1	0	Fair/Poor	1	0
36	1	22	0	0	white	25.1444	female	1	HS or GED	1	Married	4	low risk	0	1	0	Excellent/V.Good/Good	2	0
38	0	20	0	0	AI	25.2567	female	1	Some College	1	Single	5	low risk	0	1	0	Excellent/V.Good/Good	2	0
58	1	20	0	0	AI	24.4189	female	3	<HS	3	Single	4	low risk	0	1	0	Excellent/V.Good/Good	2	1
65	0	26	0	0	white	27.1485	female	3	Some College	2	Married	5	low risk	0	1	0	Excellent/V.Good/Good	2	0
35	0	29	0	0	white	24.9254	female	0	>College	2	Married	6	low risk	0	1	0	Excellent/V.Good/Good	2	0
34	0	25	0	0	white	34.6475	female	0	Some College	3	Divorced/separated/Other	6	low risk	0	1	0	Excellent/V.Good/Good	3	0
72	0	30	0	0	white	33.5387	female	3	<HS	4	Married	4	low risk	0	1	0	Excellent/V.Good/Good	3	1
35	0	27	0	0	white	41.5113	female	0	>College	2	Married	6	low risk	0	1	0	Excellent/V.Good/Good	3	0
39	0	22	0	0	white	21.4483	female	1	HS or GED	1	Married	4	low risk	0	1	0	Excellent/V.Good/Good	1	0
31	0	27	0	0	AA	18.3956	female	0	HS or GED	1	Single	4	low risk	0	1	0	Excellent/V.Good/Good	1	0
45	0	30	0	0	AA	28.7775	female	1	Some College	2	Single	4	low risk	0	1	0	Excellent/V.Good/Good	3	0
35	0	21	0	0	white	28.7885	female	0	Some College	3	Divorced/separated/Other	5	low risk	0	1	0	Excellent/V.Good/Good	3	0
26	0	25	0	0	AI	20.5175	female	0	Some College	1	Single	4	low risk	0	1	0	Excellent/V.Good/Good	1	0
36	0	30	0	0	white	19.4853	female	0	HS or GED	1	Single	5	low risk	0	1	0	Excellent/V.Good/Good	1	0
27	0	25	0	0	AI	24.6899	female	0	Some College	2	Married	5	low risk	0	1	0	Excellent/V.Good/Good	2	0
40	0	28	0	0	white	28.1095	female	0	Some College	1	Single	5	low risk	0	1	0	Excellent/V.Good/Good	2	0
26	0	26	0	0	AA	31.6085	female	0	Some College	3	Single	5	low risk	0	1	0	Excellent/V.Good/Good	3	0
33	0	25	0	0	white	28.7748	female	0	Some College	1	Married	6	low risk	0	1	0	Excellent/V.Good/Good	3	0
74	2	19	0	0	AI	37.5907	female	4	HS or GED	4	Single	4	low risk	0	1	0	Excellent/V.Good/Good	3	0
22	0	20	0	0	AA	22.6366	female	0	Some College	1	Single	6	low risk	0	1	0	Excellent/V.Good/Good	1	0
70	0	25	0	0	white	30.1547	female	3	>College	1	Married	5	low risk	0	1	0	Excellent/V.Good/Good	3	0
28	0	27	0	0	white	24.7255	male	0	Some College	1	Married	4	low risk	0	1	0	Excellent/V.Good/Good	2	0
66	0	29	0	0	white	27.0637	female	3	<HS	2	Single	4	low risk	0	1	0	Excellent/V.Good/Good	2	1
32	0	29	0	0		26.2998	female	0	>College	1	Married	4	low risk	0	1	0	Excellent/V.Good/Good	2	0
64	0	29	0	0	white	33.4182	female	3	HS or GED	2	Married	5	low risk	0	1	0	Excellent/V.Good/Good	3	0
36	0	24	0	0	white	23.2444	female	0	HS or GED	1	Single	5	low risk	0	1	0	Excellent/V.Good/Good	2	0
62	0	29	0	0	white	34.1739	female	3	>College	2	Married	5	low risk	0	1	0	Excellent/V.Good/Good	3	0
30	0	29	0	0	white	20.7803	female	0	Some College	1	Single	5	low risk	0	1	0	Excellent/V.Good/Good	1	0
44	0	28	0	0	white	22.694	female	1	<HS	3	Single	5	low risk	0	1	0	Excellent/V.Good/Good	1	1
72	0	25	0	0	AI	22.5407	female	3	Some College	2	Single	6	low risk	0	1	0	Excellent/V.Good/Good	1	0
23	0	21	0	0	white	25.128	female	0	Some College	1	Single	6	low risk	0	1	0	Excellent/V.Good/Good	2	0
35	0	23	0	0	white	30.0808	male	1	Some College	2	Married	4	low risk	0	1	0	Fair/Poor	3	0
72	0	19	0	0	AI	28.9117	female	4	HS or GED	3	Divorced/separated/Other	6	low risk	0	1	0	Excellent/V.Good/Good	3	0
51	0	21	0	0	white	23.0472	female	2	HS or GED	2	Married	6	low risk	0	1	0	Excellent/V.Good/Good	1	0
48	0	24	0	0	white	31.488	female	3	Some College	2	Married	6	low risk	0	1	0	Excellent/V.Good/Good	3	0
32	0	25	0	0	white	26.6776	female	0	Some College	1	Divorced/separated/Other	6	low risk	0	1	0	Excellent/V.Good/Good	2	0
31	0	26	0	0	white	23.2252	female	0	HS or GED	2	Single	6	low risk	0	1	0	Excellent/V.Good/Good	2	0
68	0	23	0	0	AA	24.0712	female	3	HS or GED	2	Single	4	low risk	0	1	0	Excellent/V.Good/Good	2	0
38	0	26	0	0	AI	24.7201	female	1	HS or GED	2	Married	5	low risk	0	1	0	Fair/Poor	2	0
77	0	19	0	0	AI	30.6283	female	4	>College	3	Married	6	low risk	0	1	0	Excellent/V.Good/Good	3	0
48	0	23	0	0	AI	30.4559	female	2	Some College	4	Single	5	low risk	0	1	0	Excellent/V.Good/Good	3	0
32	0	26	0	0	AA	27.0965	female	0	Some College	1	Single	5	low risk	0	1	0	Excellent/V.Good/Good	2	0
60	0	19	0	0	white	33.7632	female	3	HS or GED	4	Married	4	low risk	0	1	0	Excellent/V.Good/Good	3	0
36	0	27	0	0	AA	31.3018	female	0	>College	3	Single	4	low risk	0	1	0	Excellent/V.Good/Good	3	0
36	0	29	0	0	white	41.2512	female	0	HS or GED	1	Married	4	low risk	0	1	0	Excellent/V.Good/Good	3	0
41	0	28	0	0	AA	24.8214	female	1	>College	1	Single	5	low risk	0	1	0	Excellent/V.Good/Good	2	0
65	0	27	0	0	white	33.3689	female	3	Some College	3	Married	6	low risk	0	1	0	Excellent/V.Good/Good	3	0
29	0	29	0	0	white	26.1602	female	0	<HS	4	Married	4	low risk	0	1	0	Excellent/V.Good/Good	2	1
71	2	29	0	0	white	30.9049	female	3	<HS	4	Divorced/separated/Other	4	low risk	0	1	0	Excellent/V.Good/Good	3	1
50	0	27	0	0	white	25.8617	female	1	Some College	1	Single	6	low risk	0	1	0	Excellent/V.Good/Good	2	0
49	1	29	0	0	white	31.718	female	1	Some College	2	Single	5	low risk	0	1	0	Excellent/V.Good/Good	3	0
52	0	26	0	0	white	28.2875	female	2	HS or GED	2	Single	4	low risk	0	1	0	Excellent/V.Good/Good	2	0
39	0	27	0	0	AA	30.7077	female	0	<HS	1	Single	4	low risk	0	1	0	Excellent/V.Good/Good	3	1
30	0	26	0	0	AA	20.2491	female	0	Some College	1	Single	6	low risk	0	1	0	Excellent/V.Good/Good	1	0
31	0	20	0	0	AI	19.258	female	0	HS or GED	1	Single	4	low risk	0	1	0	Excellent/V.Good/Good	1	0
23	0	22	0	0	white	19.1896	female	0	HS or GED	1	Single	4	low risk	0	1	0	Excellent/V.Good/Good	1	0
25	0	21	0	0	white	21.7413	female	0	Some College	1	Single	4	low risk	0	1	0	Excellent/V.Good/Good	1	0
58	0	28	0	0	AA	23.9179	female	2	HS or GED	2	Married	4	low risk	0	1	0	Excellent/V.Good/Good	2	0
57	0	21	0	0	AA	30.3573	female	2	>College	2	Single	6	low risk	0	1	0	Excellent/V.Good/Good	3	0
36	0	30	0	0	white	37.1143	female	0	Some College	1	Single	5	low risk	0	1	0	Excellent/V.Good/Good	3	0
27	0	27	0	0	AA	18.1027	female	0	HS or GED	1	Single	4	low risk	0	1	0	Excellent/V.Good/Good	1	0
29	1	24	0	0	white	25.1061	female	0	HS or GED	1	Married	4	low risk	0	1	0	Excellent/V.Good/Good	2	0
47	0	27	0	0	white	23.0034	female	3	Some College	2	Married	4	low risk	0	1	0	Excellent/V.Good/Good	1	0
45	0	18	0	0	AA	21.8261	female	2	HS or GED	2	Single	4	low risk	0	1	0	Excellent/V.Good/Good	1	0
74	0	19	0	0	AI	23.436	female	4	Some College	2	Single	6	low risk	0	1	0	Excellent/V.Good/Good	2	0
40	1	27	0	0	white	28.2026	female	3	HS or GED	1	Divorced/separated/Other	4	low risk	0	1	0	Excellent/V.Good/Good	2	0
69	0	18	0	0	AA	35.2936	female	4	Some College	3	Divorced/separated/Other	4	low risk	0	1	0	Excellent/V.Good/Good	3	0
37	0	23	0	0	white	25.1088	female	1	Some College	2	Married	6	low risk	0	1	0	Excellent/V.Good/Good	2	0
43	0	27	0	0	AA	25.8426	female	1	Some College	2	Divorced/separated/Other	6	low risk	0	1	0	Excellent/V.Good/Good	2	0
55	0	25	0	0	white	42.4778	female	2	HS or GED	2	Married	5	low risk	0	1	0	Excellent/V.Good/Good	3	0
29	0	23	0	0	AI	29.2895	female	0	Some College	1	Married	4	low risk	0	1	0	Excellent/V.Good/Good	3	0
25	0	21	0	0	white	51.3237	female	0	HS or GED	1	Divorced/separated/Other	6	low risk	0	1	0	Excellent/V.Good/Good	3	0
68	0	23	0	0	white	39.1567	female	3	>College	4	Married	5	low risk	0	1	0	Excellent/V.Good/Good	3	0
26	0	24	0	0	white	22.6311	female	0	Some College	1	Married	5	low risk	0	1	0	Excellent/V.Good/Good	1	0
52	1	19	0	0	white	31.0582	female	4	HS or GED	2	Divorced/separated/Other	5	low risk	0	1	0	Excellent/V.Good/Good	3	0
50	1	25	0	0	white	26.8255	female	2	<HS	3	Married	4	low risk	0	1	0	Excellent/V.Good/Good	2	1
49	0	28	0	0	white	27.0116	female	1	Some College	2	Married	6	low risk	0	1	0	Fair/Poor	2	0
45	0	24	0	0	AA	31.1869	female	1	>College	2	Married	5	low risk	0	1	0	Excellent/V.Good/Good	3	0
42	0	19	0	0	AI	21.7933	female	1	HS or GED	2	Single	4	low risk	0	1	0	Fair/Poor	1	0
41	0	20	0	0	AA	26.9103	female	1	Some College	1	Married	5	low risk	0	1	0	Excellent/V.Good/Good	2	0
71	1	28	0	0	white	51.9808	female	3	Some College	1	Divorced/separated/Other	6	low risk	0	1	0	Excellent/V.Good/Good	3	0
22	0	20	0	0	AA	23.9398	female	0	<HS	1	Single	4	low risk	0	1	0	Excellent/V.Good/Good	2	1
30	0	27	0	0	AA	39.0089	female	0	>College	4	Single	5	low risk	0	1	0	Excellent/V.Good/Good	3	0
53	0	22	0	0	white	25.0623	female	2	Some College	1	Single	5	low risk	0	1	0	Excellent/V.Good/Good	2	0
49	0	28	0	0	AA	33.6646	female	1	Some College	3	Single	5	low risk	0	1	0	Excellent/V.Good/Good	3	0
49	0	29	0	0	white	26.7023	female	1	HS or GED	1	Single	5	low risk	0	1	0	Excellent/V.Good/Good	2	0
22	0	21	0	0	white	21.5058	female	0	<HS	1	Single	5	low risk	0	1	0	Excellent/V.Good/Good	1	1
21	0	20	0	0	AI	31.2964	female	2	Some College	2	Married	6	low risk	0	1	0	Excellent/V.Good/Good	3	0
27	1	24	0	0	white	31.1923	female	1	Some College	3	Married	4	low risk	0	1	0	Excellent/V.Good/Good	3	0
30	0	30	0	0	AA	28.3121	female	0	Some College	1	Married	4	low risk	0	1	0	Excellent/V.Good/Good	2	0
46	0	25	0	0	AI	39.1814	female	1	<HS	2	Married	4	low risk	0	1	0	Fair/Poor	3	1
30	0	23	0	0	white	42.705	female	0	>College	1	Single	6	low risk	0	1	0	Excellent/V.Good/Good	3	0
28	0	21	0	0	white	20.5366	female	0	HS or GED	1	Single	5	low risk	0	1	0	Excellent/V.Good/Good	1	0
27	0	20	0	0	AI	21.6619	female	0	Some College	1	Single	5	low risk	0	1	0	Excellent/V.Good/Good	1	0
47	1	21	0	0	AA	22.9213	female	2	HS or GED	1	Single	4	low risk	0	1	0	Excellent/V.Good/Good	1	0
49	0	28	0	0	AA	26.026	female	1	Some College	4	Married	4	low risk	0	1	0	Excellent/V.Good/Good	2	0
57	0	21	0	0	white	21.9165	female	2	HS or GED	2	Married	4	low risk	0	1	0	Excellent/V.Good/Good	1	0
38	0	28	0	0	AA	38.5818	female	1	Some College	4	Married	4	low risk	0	1	0	Excellent/V.Good/Good	3	0
24	0	19	0	0	AI	18.9213	female	0	HS or GED	1	Single	4	low risk	0	1	0	Excellent/V.Good/Good	1	0
40	1	20	0	0	AA	23.9754	female	2	>College	3	Divorced/separated/Other	6	low risk	0	1	0	Excellent/V.Good/Good	2	0
67	1	24	0	0	white	23.885	female	3	<HS	2	Single	5	low risk	0	1	0	Excellent/V.Good/Good	2	1
41	0	30	0	0	white	31.499	female	4	HS or GED	2	Married	6	low risk	0	1	0	Excellent/V.Good/Good	3	0
36	0	30	0	0	white	20.3231	female	0	HS or GED	1	Married	5	low risk	0	1	0	Excellent/V.Good/Good	1	0
49	0	25	0	0	AI	49.8042	female	1	Some College	1	Married	5	low risk	0	1	0	Fair/Poor	3	0
26	0	22	0	0	AA	29.9822	male	0	HS or GED	3	Single	4	low risk	0	1	0	Excellent/V.Good/Good	3	0
47	0	29	0	0	white	25.4784	female	1	HS or GED	1	Divorced/separated/Other	5	low risk	0	1	0	Excellent/V.Good/Good	2	0
38	0	28	0	0	white	28.0164	female	0	Some College	1	Divorced/separated/Other	5	low risk	0	1	0	Excellent/V.Good/Good	2	0
63	1	21	0	0	AI	49.64	female	3	Some College	1	Married	4	low risk	0	1	0	Excellent/V.Good/Good	3	0
39	0	27	0	0	white	34.5325	female	1	Some College	1	Married	5	low risk	0	1	0	Excellent/V.Good/Good	3	0
26	0	25	0	0	white	27.0034	female	0	Some College	2	Married	5	low risk	0	1	0	Excellent/V.Good/Good	2	0
39	0	25	0	0	white	34.5818	female	1	Some College	4	Married	4	low risk	0	1	0	Excellent/V.Good/Good	3	0
62	0	25	0	0	AI	27.1732	female	3	HS or GED	3	Married	5	low risk	0	1	0	Excellent/V.Good/Good	2	0
22	0	20	0	0	white	19.1622	female	0	<HS	1	Single	5	low risk	0	1	0	Excellent/V.Good/Good	1	1
27	0	27	0	0	AA	20.8077	female	0	Some College	2	Divorced/separated/Other	4	low risk	0	1	0	Excellent/V.Good/Good	1	0
51	0	27	0	0	AA	28.0876	female	2	HS or GED	3	Single	5	low risk	0	1	0	Excellent/V.Good/Good	2	0
29	0	29	0	0	AA	20.0192	female	0	HS or GED	1	Single	4	low risk	0	1	0	Excellent/V.Good/Good	1	0
26	0	26	0	0	AA	19.9726	female	0	Some College	1	Single	5	low risk	0	1	0	Excellent/V.Good/Good	1	0
27	0	26	0	0	white	20.1725	female	0	HS or GED	1	Single	6	low risk	0	1	0	Excellent/V.Good/Good	1	0
30	0	21	0	0	white	24.5859	female	3	Some College	3	Married	5	low risk	0	1	0	Excellent/V.Good/Good	2	0
41	0	27	0	0	white	24.8433	female	1	HS or GED	4	Divorced/separated/Other	6	low risk	0	1	0	Excellent/V.Good/Good	2	0
34	0	27	0	0	white	19.8494	female	0	HS or GED	1	Single	4	low risk	0	1	0	Excellent/V.Good/Good	1	0
47	0	22	0	0	white	42.2943	female	2	Some College	1	Single	4	low risk	0	1	0	Excellent/V.Good/Good	3	0
45	0	27	0	0	AA	24.6845	female	1	HS or GED	1	Single	4	low risk	0	1	0	Fair/Poor	2	0
61	0	28	0	0	AA	25.7878	female	2	HS or GED	2	Single	5	low risk	0	1	0	Excellent/V.Good/Good	2	0
42	0	20	0	0	AA	42.423	female	1	Some College	1	Married	5	low risk	0	1	0	Excellent/V.Good/Good	3	0
38	0	29	0	0	AI	27.3922	female	0	Some College	2	Married	5	low risk	0	1	0	Excellent/V.Good/Good	2	0
30	0	28	0	0	white	29.9494	female	0	Some College	2	Divorced/separated/Other	5	low risk	0	1	0	Excellent/V.Good/Good	3	0
44	0	27	0	0	white	27.4168	female	1	Some College	1	Divorced/separated/Other	4	low risk	0	1	0	Excellent/V.Good/Good	2	0
45	0	25	0	0	AI	21.9658	female	1	Some College	1	Single	4	low risk	0	1	0	Excellent/V.Good/Good	1	0
67	1	28	0	0	white	20.8186	female	3	<HS	2	Single	4	low risk	0	1	0	Excellent/V.Good/Good	1	1
37	0	22	0	0		24.6817	female	1	Some College	2	Married	4	low risk	0	1	0	Excellent/V.Good/Good	2	0
68	1	25	0	0	AA	19.9316	female	3	<HS	3	Single	5	low risk	0	1	0	Excellent/V.Good/Good	1	1
60	0	18	0	0	AA	22.4257	female	3	HS or GED	2	Single	4	low risk	0	1	0	Excellent/V.Good/Good	1	0
21	0	21	0	0	AI	18.6721	female	0	HS or GED	1	Single	6	low risk	0	1	0	Excellent/V.Good/Good	1	0
19	0	19	0	0	white	27.2279	female	0	HS or GED	2	Divorced/separated/Other	4	low risk	0	1	0	Excellent/V.Good/Good	2	0
33	0	29	0	0	AA	24.668	female	0	<HS	4	Single	4	low risk	0	1	0	Excellent/V.Good/Good	2	1
60	1	28	0	0	white	31.3566	female	3	Some College	3	Married	5	low risk	0	1	0	Excellent/V.Good/Good	3	0
40	0	21	0	0	AA	23.6167	female	1	Some College	1	Single	5	low risk	0	1	0	Excellent/V.Good/Good	2	0
27	0	26	0	0	AA	39.9042	female	0	>College	4	Married	5	low risk	0	1	0	Excellent/V.Good/Good	3	0
38	0	26	0	0	AA	26.5106	female	0	Some College	2	Single	6	low risk	0	1	0	Excellent/V.Good/Good	2	0
59	1	29	0	0	white	23.7125	female	2	Some College	1	Single	4	low risk	0	1	0	Excellent/V.Good/Good	2	0
30	0	23	0	0	white	21.7112	female	0	HS or GED	1	Single	4	low risk	0	1	0	Excellent/V.Good/Good	1	0
28	0	23	0	0	white	28.3669	female	4	HS or GED	3	Divorced/separated/Other	4	low risk	0	1	0	Excellent/V.Good/Good	2	0
24	0	21	0	0	AA	24.668	female	0	Some College	2	Single	5	low risk	0	1	0	Excellent/V.Good/Good	2	0
23	0	23	0	0	AA	39.0363	female	0	Some College	2	Married	4	low risk	0	1	0	Excellent/V.Good/Good	3	0
34	0	24	0	0	AI	18.3984	female	0	HS or GED	1	Single	4	low risk	0	1	0	Excellent/V.Good/Good	1	0
32	0	30	0	0	AA	32.115	female	0	Some College	2	Single	6	low risk	0	1	0	Excellent/V.Good/Good	3	0
30	0	23	0	0	white	24.3888	female	0	<HS	2	Single	6	low risk	0	1	0	Excellent/V.Good/Good	2	1
30	0	23	0	0	white	29.5606	female	0	Some College	3	Single	5	low risk	0	1	0	Excellent/V.Good/Good	3	0
46	1	19	0	0	AI	38.4449	female	3	Some College	3	Married	5	low risk	0	1	0	Excellent/V.Good/Good	3	0
68	1	28	0	0	white	24.3669	female	3	Some College	3	Single	5	low risk	0	1	0	Excellent/V.Good/Good	2	0
70	0	29	0	0	white	22.9432	female	3	<HS	3	Single	4	low risk	0	1	0	Excellent/V.Good/Good	1	1
48	0	24	0	0	white	42.0123	female	2	Some College	3	Married	6	low risk	0	1	0	Excellent/V.Good/Good	3	0
26	0	22	0	0	AA	28.6407	female	0	HS or GED	4	Single	5	low risk	0	1	0	Excellent/V.Good/Good	3	0
45	0	26	0	0	AA	23.3895	female	1	HS or GED	2	Single	4	low risk	0	1	0	Excellent/V.Good/Good	2	0
36	1	19	0	0	AA	26.9925	female	2	Some College	2	Married	4	low risk	0	1	0	Fair/Poor	2	0
48	0	24	0	0	white	36.7255	female	2	HS or GED	2	Married	6	low risk	0	1	0	Excellent/V.Good/Good	3	0
38	0	21	0	0	AI	31.4908	female	1	>College	1	Married	6	low risk	0	1	0	Excellent/V.Good/Good	3	0
35	0	28	0	0	AA	18.4641	female	0	<HS	1	Single	6	low risk	0	1	0	Excellent/V.Good/Good	1	1
32	0	18	0	0	white	34.6393	female	1	>College	3	Married	6	low risk	0	1	0	Excellent/V.Good/Good	3	0
59	0	29	0	0	white	41.5441	female	2	>College	2	Married	6	low risk	0	1	0	Excellent/V.Good/Good	3	0
34	0	27	0	0	AA	23.258	male	0	HS or GED	1	Single	4	low risk	0	1	0	Excellent/V.Good/Good	2	0
33	0	28	0	0	AA	40.5804	female	1	>College	2	Married	5	low risk	0	1	0	Fair/Poor	3	0
24	0	22	0	0	white	33.1745	female	0	Some College	1	Single	6	low risk	0	1	0	Excellent/V.Good/Good	3	0
35	0	29	0	0	AI	31.2663	female	0	HS or GED	1	Single	6	low risk	0	1	0	Excellent/V.Good/Good	3	0
39	0	27	0	0	white	34.0534	female	1	>College	3	Married	6	low risk	0	1	0	Excellent/V.Good/Good	3	0
20	2	17	2	6	white	21.462	female	0	HS or GED	4	Married	5	low risk	0	0.73913	1	Excellent/V.Good/Good	1	0
4	1	3	1	18	white	27.9452	male	0	HS or GED	1	Single	5	low risk	0	0.142857	1	Excellent/V.Good/Good	2	0
27	1	5	1	21	AA	23.9781	female	2	Some College	2	Single	5	low risk	0	0.192308	1	Excellent/V.Good/Good	2	0
13	1	8	1	20	white	46.2231	female	0	>College	4	Married	6	low risk	0	0.285714	1	Excellent/V.Good/Good	3	0
13	1	12	1	6	AI	32.2327	female	0	<HS	4	Married	4	low risk	0	0.666667	1	Excellent/V.Good/Good	3	1
49	3	24	2	3	white	36.2081	female	3	>College	2	Married	4	low risk	0	0.888889	1	Excellent/V.Good/Good	3	0
10	1	10	1	18	AA	27.5428	female	0	>College	2	Divorced/separated/Other	6	low risk	0	0.357143	1	Excellent/V.Good/Good	2	0
28	1	27	1	1	AA	21.3032	female	0	HS or GED	1	Single	4	low risk	0	0.964286	1	Excellent/V.Good/Good	1	0
24	1	5	1	21	AA	26.3244	female	1	HS or GED	2	Divorced/separated/Other	6	low risk	0	0.192308	1	Excellent/V.Good/Good	2	0
56	2	23	1	4	AA	24.8077	female	2	Some College	2	Single	5	low risk	0	0.851852	1	Excellent/V.Good/Good	2	0
9	1	2	1	27	AA	29.3114	female	0	>College	1	Single	4	low risk	0	0.0689655	1	Excellent/V.Good/Good	3	0
20	1	20	1	7	white	25.1964	female	2	Some College	3	Divorced/separated/Other	6	low risk	0	0.740741	1	Excellent/V.Good/Good	2	0
24	1	22	1	5	white	23.8987	female	3	HS or GED	2	Married	4	low risk	0	0.814815	1	Excellent/V.Good/Good	2	0
25	1	18	1	2	AI	24.0849	female	0	HS or GED	2	Single	4	low risk	0	0.9	1	Excellent/V.Good/Good	2	0
51	3	19	1	6	white	21.5934	female	2	HS or GED	2	Married	5	low risk	0	0.76	1	Excellent/V.Good/Good	1	0
28	1	23	1	5	white	30.4175	female	0	Some College	4	Married	5	low risk	0	0.821429	1	Excellent/V.Good/Good	3	0
59	1	17	1	1	white	33.6674	female	3	HS or GED	2	Divorced/separated/Other	5	low risk	0	0.944444	1	Excellent/V.Good/Good	3	0
25	1	17	1	5	white	21.1389	female	0	Some College	1	Single	4	low risk	0	0.772727	1	Excellent/V.Good/Good	1	0
29	1	28	1	1	white	24.1889	female	0	HS or GED	1	Single	4	low risk	0	0.965517	1	Excellent/V.Good/Good	2	0
25	1	16	1	5	AI	23.4305	female	2	Some College	2	Married	5	low risk	0	0.761905	1	Fair/Poor	2	0
27	1	21	1	7	white	21.6893	female	0	<HS	2	Single	4	low risk	0	0.75	1	Fair/Poor	1	1
56	3	26	2	2	white	27.6769	female	2	Some College	4	Single	6	low risk	0	0.928571	1	Excellent/V.Good/Good	2	0
41	1	29	1	1	AA	23.0801	male	1	HS or GED	3	Single	5	low risk	0	0.966667	1	Excellent/V.Good/Good	2	0
27	1	27	1	2	AA	29.64	female	0	Some College	4	Single	4	low risk	0	0.931035	1	Excellent/V.Good/Good	3	0
23	1	16	1	7	AI	32.1561	female	0	HS or GED	4	Single	5	low risk	0	0.695652	1	Fair/Poor	3	0
65	2	26	1	1	white	34.8583	female	3	<HS	4	Divorced/separated/Other	5	low risk	0	0.962963	1	Excellent/V.Good/Good	3	1
65	1	24	1	3	AA	22.8775	female	3	HS or GED	4	Married	5	low risk	0	0.888889	1	Excellent/V.Good/Good	1	0
64	4	25	2	3	white	27.8385	female	4	Some College	1	Single	6	low risk	0	0.892857	1	Excellent/V.Good/Good	2	0
4	1	3	1	17	AA	21.3169	female	2	<HS	3	Single	4	low risk	0	0.15	1	Excellent/V.Good/Good	1	1
38	2	24	1	5	AA	21.0185	female	1	HS or GED	1	Single	4	low risk	0	0.827586	1	Excellent/V.Good/Good	1	0
24	1	16	1	10	AA	25.7221	male	3	Some College	2	Married	4	low risk	0	0.615385	1	Excellent/V.Good/Good	2	0
18	1	12	1	16	white	28.5585	female	0	Some College	1	Single	6	low risk	0	0.428571	1	Excellent/V.Good/Good	3	0
41	1	22	1	3	AA	31.4908	female	1	>College	1	Single	4	low risk	0	0.88	1	Excellent/V.Good/Good	3	0
39	1	28	1	2	AA	22.2888	female	0	Some College	1	Single	6	low risk	0	0.933333	1	Excellent/V.Good/Good	1	0
13	1	6	1	15	white	38.7433	female	0	<HS	3	Divorced/separated/Other	4	low risk	0	0.285714	1	Fair/Poor	3	1
13	1	11	1	14	AI	25.2019	female	0	Some College	1	Married	5	low risk	0	0.44	1	Excellent/V.Good/Good	2	0
17	1	15	1	11	AA	22.13	female	0	Some College	1	Single	4	low risk	0	0.576923	1	Excellent/V.Good/Good	1	0
43	1	20	1	8	white	19.77	female	1	HS or GED	1	Single	6	low risk	0	0.714286	1	Excellent/V.Good/Good	1	0
18	1	12	1	8	AA	26.36	female	3	HS or GED	3	Married	6	low risk	0	0.6	1	Excellent/V.Good/Good	2	0
47	2	19	1	6	white	27.9535	female	2	Some College	2	Married	5	low risk	0	0.76	1	Fair/Poor	2	0
22	1	17	1	2	AI	26.5763	female	0	>College	2	Divorced/separated/Other	4	low risk	0	0.894737	1	Excellent/V.Good/Good	2	0
32	1	26	1	1	white	21.8015	female	0	Some College	1	Single	5	low risk	0	0.962963	1	Excellent/V.Good/Good	1	0
13	1	13	1	14	AA	24.1287	female	0	>College	2	Married	5	low risk	0	0.481481	1	Excellent/V.Good/Good	2	0
12	1	12	1	15	white	28.8679	female	0	>College	1	Married	6	low risk	0	0.444444	1	Excellent/V.Good/Good	3	0
13	1	7	1	20	white	24.2327	female	0	HS or GED	1	Married	4	low risk	0	0.259259	1	Excellent/V.Good/Good	2	0
42	2	21	1	2	white	26.9268	female	2	Some College	1	Married	4	low risk	0	0.913043	1	Excellent/V.Good/Good	2	0
15	1	12	1	17	white	44.8597	female	2	HS or GED	1	Married	4	low risk	0	0.413793	1	Excellent/V.Good/Good	3	0
19	1	19	1	8	white	37.399	female	1	Some College	1	Divorced/separated/Other	6	low risk	0	0.703704	1	Excellent/V.Good/Good	3	0
30	1	28	1	1	AA	29.9767	female	0	HS or GED	1	Married	6	low risk	0	0.965517	1	Excellent/V.Good/Good	3	0
36	1	25	1	3	AA	21.7878	female	0	HS or GED	1	Single	6	low risk	0	0.892857	1	Excellent/V.Good/Good	1	0
31	1	21	1	2	white	20.8323	female	0	Some College	1	Single	5	low risk	0	0.913043	1	Excellent/V.Good/Good	1	0
9	1	8	1	21	white	35.989	female	0	Some College	2	Married	6	low risk	0	0.275862	1	Excellent/V.Good/Good	3	0
13	1	10	1	10	white	25.7522	female	0	>College	1	Married	5	low risk	0	0.5	1	Excellent/V.Good/Good	2	0
13	1	11	1	18	white	21.5441	female	0	Some College	1	Single	6	low risk	0	0.37931	1	Excellent/V.Good/Good	1	0
31	2	25	2	5	white	28.2437	male	0	Some College	2	Married	6	low risk	0	0.833333	1	Excellent/V.Good/Good	2	0
18	1	18	1	10	white	25.1006	female	0	Some College	2	Married	6	low risk	0	0.642857	1	Excellent/V.Good/Good	2	0
24	1	23	1	4	white	39.0226	female	0	Some College	2	Married	6	low risk	0	0.851852	1	Excellent/V.Good/Good	3	0
28	1	16	1	3	AI	22.5982	female	1	HS or GED	1	Single	4	low risk	0	0.842105	1	Excellent/V.Good/Good	1	0
40	2	9	1	12	AI	26.6311	female	3	Some College	2	Divorced/separated/Other	4	low risk	0	0.428571	1	Fair/Poor	2	0
30	1	13	1	15	white	18.1656	female	1	HS or GED	1	Single	4	low risk	0	0.464286	1	Excellent/V.Good/Good	1	0
44	3	17	1	7	white	22.4805	female	3	Some College	2	Single	6	low risk	0	0.708333	1	Excellent/V.Good/Good	1	0
28	1	27	1	1	white	21.232	female	0	HS or GED	1	Married	6	low risk	0	0.964286	1	Excellent/V.Good/Good	1	0
40	1	25	1	3	AA	30.3956	female	1	<HS	2	Single	4	low risk	0	0.892857	1	Excellent/V.Good/Good	3	1
68	2	24	1	5	white	24.5777	female	3	Some College	1	Married	5	low risk	0	0.827586	1	Excellent/V.Good/Good	2	0
25	1	6	1	16	white	23.6331	female	1	Some College	2	Divorced/separated/Other	5	low risk	0	0.272727	1	Excellent/V.Good/Good	2	0
13	1	10	1	19	white	20.0739	female	0	HS or GED	1	Married	5	low risk	0	0.344828	1	Excellent/V.Good/Good	1	0
32	1	26	1	3	white	21.6372	female	0	<HS	1	Single	4	low risk	0	0.896552	1	Fair/Poor	1	1
24	1	24	1	2	AA	25.4894	female	0	HS or GED	3	Single	4	low risk	0	0.923077	1	Excellent/V.Good/Good	2	0
23	1	21	1	1	white	27.1403	female	0	Some College	2	Divorced/separated/Other	5	low risk	0	0.954545	1	Excellent/V.Good/Good	2	0
25	1	22	1	1	white	22.8966	female	0	<HS	3	Single	5	low risk	0	0.956522	1	Fair/Poor	1	1
27	1	24	1	6	white	30.1985	female	2	Some College	1	Married	4	low risk	0	0.8	1	Excellent/V.Good/Good	3	0
13	1	13	1	13	AA	27.1321	female	0	Some College	3	Single	5	low risk	0	0.5	1	Excellent/V.Good/Good	2	0
24	1	24	1	3	AA	21.1225	female	1	Some College	1	Single	6	low risk	0	0.888889	1	Excellent/V.Good/Good	1	0
24	1	19	1	3	white	22.6502	female	0	Some College	1	Single	6	low risk	0	0.863636	1	Excellent/V.Good/Good	1	0
15	2	7	1	20	AA	30.4148	female	3	Some College	4	Divorced/separated/Other	6	low risk	0	0.259259	1	Excellent/V.Good/Good	3	0
56	2	24	2	3	AA	26.1191	female	2	Some College	3	Single	5	low risk	0	0.888889	1	Fair/Poor	2	0
50	1	18	1	1	AA	26.1054	female	3	Some College	1	Single	4	low risk	0	0.947368	1	Excellent/V.Good/Good	2	0
40	2	18	1	4	white	31.8467	male	3	Some College	2	Married	6	low risk	0	0.818182	1	Excellent/V.Good/Good	3	0
13	1	4	1	19	white	23.7317	female	0	Some College	1	Married	5	low risk	0	0.173913	1	Excellent/V.Good/Good	2	0
25	1	13	1	15	white	23.0746	female	0	Some College	1	Single	5	low risk	0	0.464286	1	Excellent/V.Good/Good	2	0
14	1	8	1	22	AA	24.5038	female	0	Some College	4	Single	6	low risk	0	0.266667	1	Excellent/V.Good/Good	2	0
54	2	15	1	6	AI	27.5537	female	3	Some College	3	Single	4	low risk	0	0.714286	1	Excellent/V.Good/Good	2	0
42	2	12	1	6	AA	21.4702	female	3	HS or GED	2	Single	6	low risk	0	0.666667	1	Excellent/V.Good/Good	1	0
14	1	7	1	19	AA	21.5168	male	0	HS or GED	1	Married	5	low risk	0	0.269231	1	Excellent/V.Good/Good	1	0
16	1	5	1	22	white	45.4346	female	1	>College	1	Single	6	low risk	0	0.185185	1	Excellent/V.Good/Good	3	0
42	2	16	1	10	AA	22.3682	female	3	HS or GED	3	Single	4	low risk	0	0.615385	1	Excellent/V.Good/Good	1	0
40	1	18	1	2	white	28.3121	female	2	Some College	2	Married	6	low risk	0	0.9	1	Excellent/V.Good/Good	2	0
43	1	24	1	1	AI	20.4709	female	2	Some College	3	Single	5	low risk	0	0.96	1	Excellent/V.Good/Good	1	0
34	1	28	1	1	white	24.0767	male	0	HS or GED	1	Single	5	low risk	0	0.965517	1	Excellent/V.Good/Good	2	0
52	1	19	1	2	white	29.2786	female	2	HS or GED	1	Married	6	low risk	0	0.904762	1	Excellent/V.Good/Good	3	0
25	1	14	1	9	AA	27.4251	female	0	HS or GED	2	Married	4	low risk	0	0.608696	1	Fair/Poor	2	0
41	5	11	2	9	white	25.1335	female	3	HS or GED	1	Single	5	low risk	0	0.55	1	Excellent/V.Good/Good	2	0
42	2	27	2	2	white	26.0917	female	1	HS or GED	2	Single	6	low risk	0	0.931035	1	Excellent/V.Good/Good	2	0
29	1	20	1	1	white	22.1656	female	0	HS or GED	1	Married	5	low risk	0	0.952381	1	Excellent/V.Good/Good	1	0
35	1	28	1	1	white	25.5031	female	0	Some College	1	Single	6	low risk	0	0.965517	1	Excellent/V.Good/Good	2	0
24	1	14	1	5	AI	23.2444	female	0	>College	1	Married	6	low risk	0	0.736842	1	Excellent/V.Good/Good	2	0
37	1	28	1	1	white	23.0938	female	0	HS or GED	2	Single	4	low risk	0	0.965517	1	Excellent/V.Good/Good	2	0
39	2	12	1	14	AA	25.8344	female	2	Some College	4	Married	6	low risk	0	0.461538	1	Excellent/V.Good/Good	2	0
30	2	24	2	4	white	22.9788	female	0	HS or GED	2	Single	5	low risk	0	0.857143	1	Excellent/V.Good/Good	1	0
49	1	17	1	6	white	19.7125	female	2	<HS	1	Single	5	low risk	0	0.73913	1	Excellent/V.Good/Good	1	1
25	1	24	1	4	white	38.1985	female	0	Some College	3	Single	4	low risk	0	0.857143	1	Excellent/V.Good/Good	3	0
33	1	27	1	1	AI	33.2567	female	0	HS or GED	2	Single	4	low risk	0	0.964286	1	Excellent/V.Good/Good	3	0
30	1	5	1	20	white	22.0479	female	2	Some College	1	Married	4	low risk	0	0.2	1	Excellent/V.Good/Good	1	0
32	2	23	2	2	white	20.282	female	0	HS or GED	1	Single	6	low risk	0	0.92	1	Excellent/V.Good/Good	1	0
35	1	24	1	2	white	47.5838	female	1	<HS	1	Single	4	low risk	0	0.923077	1	Excellent/V.Good/Good	3	1
27	1	22	1	5	white	27.5209	female	0	Some College	1	Single	5	low risk	0	0.814815	1	Excellent/V.Good/Good	2	0
12	1	11	1	9	white	21.7084	female	0	<HS	1	Single	5	low risk	0	0.55	1	Excellent/V.Good/Good	1	1
20	1	13	1	6	AI	29.9384	female	0	Some College	2	Single	5	low risk	0	0.684211	1	Excellent/V.Good/Good	3	0
8	2	7	2	20	AA	25.1882	female	0	HS or GED	1	Single	6	low risk	0	0.259259	1	Excellent/V.Good/Good	2	0
31	1	27	1	3	white	20.6927	female	0	<HS	1	Single	5	low risk	0	0.9	1	Excellent/V.Good/Good	1	1
25	1	18	1	2	AA	21.9904	female	0	Some College	1	Single	6	low risk	0	0.9	1	Excellent/V.Good/Good	1	0
50	1	19	1	3	white	29.4949	female	2	HS or GED	3	Married	6	low risk	0	0.863636	1	Excellent/V.Good/Good	3	0
49	1	28	1	1	white	22.7406	female	1	HS or GED	2	Married	5	low risk	0	0.965517	1	Excellent/V.Good/Good	1	0
13	1	13	1	6	AI	21.4374	female	0	Some College	2	Single	4	low risk	0	0.684211	1	Excellent/V.Good/Good	1	0
30	1	27	1	1	AA	22.3354	female	0	HS or GED	1	Single	6	low risk	0	0.964286	1	Excellent/V.Good/Good	1	0
60	2	20	1	1	white	25.1773	female	3	Some College	2	Divorced/separated/Other	5	low risk	0	0.952381	1	Excellent/V.Good/Good	2	0
33	1	17	1	4	AI	21.8782	female	1	<HS	2	Single	4	low risk	0	0.809524	1	Fair/Poor	1	1
47	1	22	1	5	white	23.54	female	2	Some College	1	Single	6	low risk	0	0.814815	1	Excellent/V.Good/Good	2	0
69	1	27	1	3	AA	26.9487	female	3	Some College	4	Single	4	low risk	0	0.9	1	Excellent/V.Good/Good	2	0
26	1	26	1	1	white	26.1684	male	0	HS or GED	1	Single	5	low risk	0	0.962963	1	Excellent/V.Good/Good	2	0
15	1	6	1	15	white	24.7611	female	0	Some College	2	Married	6	low risk	0	0.285714	1	Excellent/V.Good/Good	2	0
13	1	12	1	10	white	20.1259	female	0	<HS	1	Single	5	low risk	0	0.545455	1	Excellent/V.Good/Good	1	1
31	1	19	1	10	white	19.5537	female	1	HS or GED	1	Single	5	low risk	0	0.655172	1	Excellent/V.Good/Good	1	0
32	1	26	1	1	AA	23.4333	female	0	Some College	1	Single	5	low risk	0	0.962963	1	Excellent/V.Good/Good	2	0
57	2	25	2	3	AA	35.8522	female	3	Some College	2	Single	4	low risk	0	0.892857	1	Excellent/V.Good/Good	3	0
34	1	22	1	3	AI	28.8323	female	1	<HS	2	Single	5	low risk	0	0.88	1	Fair/Poor	3	1
55	1	21	1	2	white	34.7296	female	2	Some College	1	Divorced/separated/Other	4	low risk	0	0.913043	1	Excellent/V.Good/Good	3	0
38	1	18	1	3	white	22.9624	male	1	HS or GED	2	Single	5	low risk	0	0.857143	1	Fair/Poor	1	0
33	1	28	1	1	AA	22.4559	female	1	Some College	1	Single	5	low risk	0	0.965517	1	Excellent/V.Good/Good	1	0
63	2	26	2	2	AA	31.6988	female	3	HS or GED	4	Single	4	low risk	0	0.928571	1	Excellent/V.Good/Good	3	0
25	1	16	1	10	AA	26.5188	female	0	Some College	1	Single	5	low risk	0	0.615385	1	Excellent/V.Good/Good	2	0
3	1	3	1	24	white	41.692	female	0	Some College	2	Divorced/separated/Other	6	low risk	0	0.111111	1	Excellent/V.Good/Good	3	0
39	2	19	1	8	white	25.2649	female	3	Some College	2	Married	4	low risk	0	0.703704	1	Excellent/V.Good/Good	2	0
19	1	18	1	5	white	27.5592	female	0	HS or GED	2	Divorced/separated/Other	5	low risk	0	0.782609	1	Excellent/V.Good/Good	2	0
22	2	15	2	6	white	27.2854	female	0	<HS	2	Single	6	low risk	0	0.714286	1	Excellent/V.Good/Good	2	1
13	1	13	1	13	AA	32.679	female	1	>College	2	Married	5	low risk	0	0.5	1	Excellent/V.Good/Good	3	0
26	1	21	1	1	white	33.1362	female	0	HS or GED	3	Married	5	low risk	0	0.954545	1	Excellent/V.Good/Good	3	0
11	1	11	1	18	AA	23.9179	female	0	HS or GED	3	Single	6	low risk	0	0.37931	1	Excellent/V.Good/Good	2	0
18	1	17	1	11	AA	37.1499	female	0	Some College	4	Divorced/separated/Other	5	low risk	0	0.607143	1	Fair/Poor	3	0
18	1	18	1	9	AI	37.7057	female	0	Some College	2	Single	5	low risk	0	0.666667	1	Excellent/V.Good/Good	3	0
30	3	7	2	20	AI	30.2943	female	2	HS or GED	4	Married	4	low risk	0	0.259259	1	Fair/Poor	3	0
16	1	16	1	4	AA	19.8166	female	0	HS or GED	2	Single	4	low risk	0	0.8	1	Excellent/V.Good/Good	1	0
44	2	8	1	12	white	33.5469	female	3	Some College	3	Single	4	low risk	0	0.4	1	Excellent/V.Good/Good	3	0
49	1	9	1	19	white	39.7974	female	3	>College	4	Married	6	low risk	0	0.321429	1	Excellent/V.Good/Good	3	0
30	1	28	1	2	white	24.5667	female	3	HS or GED	3	Single	5	low risk	0	0.933333	1	Excellent/V.Good/Good	2	0
12	1	5	1	22	white	34.0479	female	3	Some College	3	Married	4	low risk	0	0.185185	1	Excellent/V.Good/Good	3	0
13	1	12	1	9	white	26.4339	female	0	HS or GED	2	Married	5	low risk	0	0.571429	1	Excellent/V.Good/Good	2	0
15	1	12	1	16	white	34.6201	female	0	>College	1	Single	6	low risk	0	0.428571	1	Excellent/V.Good/Good	3	0
37	1	7	1	14	AI	25.3443	female	2	Some College	3	Single	6	low risk	0	0.333333	1	Excellent/V.Good/Good	2	0
13	1	11	1	9	white	24.2902	female	0	Some College	1	Single	4	low risk	0	0.55	1	Excellent/V.Good/Good	2	0
43	4	20	2	8	white	22.0479	female	2	Some College	2	Single	5	low risk	0	0.714286	1	Excellent/V.Good/Good	1	0
52	1	11	1	10	white	29.7906	female	3	<HS	3	Divorced/separated/Other	6	low risk	0	0.52381	1	Fair/Poor	3	1

## Sheet: Data Dictionary
DATA DICTIONARY
Variable name	Description	Type
total_enroll	Total months enrolled in Medicaid including birth month	continuous
total_interruptions	Total number of interruptions (defined "gaps") in Medicaid enrollment	continuous
total_ac_enroll	Total months enrolled in Medicaid after COHL study enrollment	continuous
total_ac_interruptions	Total number of interruptions (defined "gaps") in Medicaid enrollment after COHL study enrollment	continuous
total_ac_not_enroll	Total months not enrolled in Medicaid after COHL study enrollment	continuous
race	Self-reported race category (white, AA: African American, AI: American Indian)	categorical
age	Caregivers' age (measured in years)	continuous
sex	Caregivers' sex (female, male)	binary
cagey	Children's age (measured in years)	ordinal categorical
educ4	Caregivers' education level (1: <HS, 2: HS or GED, 3: Some College, 4: College or more)	ordinal categorical
kids4	Number of children (1: 1, 2: 2, 3: 3, 4: 4 or more)	ordinal categorical
marital3	Marital status (1: Single, 2: Married, 3: Divorced/Separated/Other)	categorical
nvs	Newest Vital Sign Score (0-6)	ordinal categorical
nvscat	Newest Vital Sign Category (1: high risk, 2: moderate risk, 3: low risk)	ordinal categorical
nvshirisk	Newest Vital Sign Low Health literacy (1: High risk, 0: Low-moderate risk)	binary
epcta	Medicald enrollment ratio (proportion of months enrolled over months eligible)	propotion
acintbin	Medicaid enrollment interruptions binary indicator (0: no "gaps", 1: one or more "gaps")	binary
ghEVG_FP	Self-reported general health (NHANES item): 0: fair/poor, 1: excellent/very good/good	binary
ageq3	Caregivers' age (tertile-categorical variable)	ordinal categorical
educ2	Caregivers' education level, binary categorical for stratification analyses: 0: <HS, 1: HS or GED or higher	binary
